# Supplementary material for: Serotypes, Antimicrobial Susceptibility, and Potential Mechanisms of Resistance Gene Transfer in Erysipelothrix rhusiopathiae Strains from Waterfowl in Poland
Source: Int J Mol Sci. 2024 Nov 13;25(22):12192. doi: 10.3390/ijms252212192 (PMC11595068; doi:10.3390/ijms252212192)
Supplement: Supplementary file 1 [file ijms-25-12192-s001.zip]

Archive with 1 entries (1 files):
- ijms-3279377-supplementary.xlsx
