# Supplementary material for: Serotypes, Antimicrobial Susceptibility, and Potential Mechanisms of Resistance Gene Transfer in Erysipelothrix rhusiopathiae Strains from Waterfowl in Poland
Source: Int J Mol Sci. 2024 Nov 13;25(22):12192. doi: 10.3390/ijms252212192 (PMC11595068; doi:10.3390/ijms252212192)
Supplement: Supplementary file 1 [file ijms-25-12192-s001.zip › ijms-3279377-supplementary.xlsx]

## Sheet: Tab.S1
Table S1. List of E. rhusiopathiae strains (n=260) whose WGSs were used for comparative analyses in this study
									Resistance genes detected																				prophage	prophage	ICE-specific genes
No.	Species	Strain or Genome ID	Serotype	GenBank Assemblay/ Acc. No.	Host	Country	Year of collection	ST (MLST)	bleO	aadD	ant(9)-Ia [aad9]	spc	str	spw	ant(6)-Ia	aph(3')-III	lnu(B)	lsaE	erm(47)	erm(B)	erm(G)	erm(T)	mef(A)	msr(D)	mph(B)	lnu(D)-like	tet(T)	tet(M)	regions homologous to the sequences of phage Javan630 & phage phi1605	resistnce genes located within prophage regions	int-Tn gene specific to transposon Tn916/Tn545	mobL (homologous to that found in ICEEr1023)	virB (homologous to that found in ICEEr1023)	strain ID	Reference
1	E. rhusiopathiae	GXBY-1	1a	GCA_001602155.1	pig	China	2012	48	.	.	.	.	.	V	V (2x)	V	V	V	.	.	.	.	.	.	.	.	.	V	.	.	V	.	V	GXBY-1	[45] Tang et al. 2016
2	E. rhusiopathiae	ML101	1a	GCA_003226675.1	Sus scrofa	China	2010	48	.	.	.	.	.	V	V (2x)	V	V	V	.	.	.	.	.	.	.	.	.	V	.	.	V	.	V	ML101	unpublished
3	E. rhusiopathiae	ZJ	1a	GCA_007725185.1	pig	China	2016	48	.	.	.	.	.	V	V (2x)	V	V	V	.	.	.	.	V	V	.	V	.	V	V	mef(A), lnu(D)-like, tetM	V	.	V	ZJ	[16] Gu et al. 2020
4	E. rhusiopathiae	B18	1a	CP080398.1	pig	China	2018	48	.	.	.	.	.	V	V (2x)	V	V	V	.	.	.	.	.	.	.	.	.	V	.	.	V	.	V	B18	[29] Wu et al. 2021
5	E. rhusiopathiae	B2	1a	GCF_033115845.1	pig	China	2015	48	.	.	.	.	.	V	V (2x)	V	V	V	.	.	.	.	.	.	.	.	.	V	.	.	V	.	V	B2	[29] Wu et al. 2021
6	E. rhusiopathiae	SE25	1a	GCF_033115835.1	pig	China	2016	48	.	.	.	.	.	V	V (2x)	V	V	V	.	.	.	.	.	.	.	.	.	V	.	.	V	.	V	SE25	[29] Wu et al. 2021
7	E. rhusiopathiae	B52	1a	GCF_033115855.1	pig	China	2018	48	.	.	.	.	.	V	V (2x)	V	V	V	.	.	.	.	.	.	.	.	.	V	.	.	V	.	V	B52	[29] Wu et al. 2021
8	E. rhusiopathiae	NCTC8163	1	GCA_900637845.1	pig	UK	1950	9	.	.	.	.	.	.	.	.	.	.	.	.	.	.	.	.	.	.	.	.	.	.				NCTC8163	unpublished
9	E. rhusiopathiae	Fujisawa	1a	GCA_000270085.1	pig	Japan	ND	48	.	.	.	.	.	.	.	.	.	.	.	.	.	.	.	.	.	.	.	.	.	.	.	.	.	Fujisawa	[46] Ogawa et al. 2011
10	E. rhusiopathiae	SY1027	1a	GCA_000404205.1 CP005079.1	pig	China	ND	~48	.	.	.	.	.	.	.	.	.	.	.	.	.	.	.	.	.	.	.	.	.	.	.	.	.	SY1027	[47] Kwok et al. 2014
11	E. rhusiopathiae	WH13013	1a	GCA_001723625.1	pig	China	2013	48	.	.	.	.	.	.	.	.	.	.	.	.	.	.	.	.	.	.	.	.	.	.	.	.	.	WH13013	[48] Yang et al. 2020
12	E. rhusiopathiae	KC-Sb-R1	2/15	GCA_003722215.1	Steno bredanensis	South Korea	2018	117	.	.	.	.	.	.	.	.	.	.	.	.	.	.	.	.	.	.	.	.	.	.	.	.	.	KC-Sb-R1	[49] Lee et al. 2022
13	E. rhusiopathiae	VR-2	1a/2	GCA_003725505.1	pigs	Russia	1931	119	.	.	.	.	.	.	.	.	.	.	.	.	.	.	.	.	.	.	.	.	.	.	.	.	.	VR-2	[50] Kovalchuk and Babii 2020
14	E. rhusiopathiae	G4T10	1a	GCA_006384935.1	pig	China	2013	48	.	.	.	.	.	.	.	.	.	.	.	.	.	.	.	.	.	.	.	.	.	.	.	.	.	G4T10	Kang et al., unpublished
15	E. rhusiopathiae	SE38	1a	GCA_006384955.1	pig	China	2013	48	.	.	.	.	.	.	.	.	.	.	.	.	.	.	.	.	.	.	.	.	.	.	.	.	.	SE38	Kang et al., unpublished
16	E. rhusiopathiae	NCTC7999	2	GCA_900448055.1	not available	France	2017	118	.	.	.	.	.	.	.	.	.	.	.	.	.	.	.	.	.	.	.	.	.	.	.	.	.	NCTC7999	Doyle, unpublished
17	E. rhusiopathiae	10DISL	1a/2	GCA_022132215.1	Tursiops truncatus- dolphin brain	USA	2011	117	.	.	.	.	.	.	.	.	.	.	.	.	.	.	.	.	.	.	.	.	.	.	.	.	.	10DISL	[51] Nesbitt et al. 2022
18	E. rhusiopathiae	19DISL	2	GCA_022132165.1	dolphin spleen	USA	2020	244	.	.	.	.	.	.	.	.	.	.	.	.	.	.	.	.	.	.	.	.	.	.	.	.	.	19DISL	[51] Nesbitt et al. 2022
19	E. rhusiopathiae	319078	1b	GCA_023650665.1	Homo sapiens	Germany	2020	-	.	.	.	.	.	.	.	.	.	.	.	.	.	.	.	.	.	.	.	.	.	.	.	.	.	319078	[52] Zautner et al. 2022
20	E. rhusiopathiae	21S01196	1a	GCA_947039675.1	porpoise	Netherlands	2021	9	.	.	.	.	.	.	.	.	.	.	.	.	.	.	.	.	.	.	.	.	.	.	.	.	.	21S01196	[53] Ijsseldijk et al. 2023
21	E. rhusiopathiae	21S01197	2	GCA_947041805.1	porpoise	Netherlands	2021	156	.	.	.	.	.	.	.	.	.	.	.	.	.	.	.	.	.	.	.	.	.	.	.	.	.	21S01197	[53] Ijsseldijk et al. 2023
22	E. rhusiopathiae	21S01198	2	GCA_947037435.1	porpoise	Netherlands	2021	156	.	.	.	.	.	.	.	.	.	.	.	.	.	.	.	.	.	.	.	.	.	.	.	.	.	21S01198	[53] Ijsseldijk et al. 2023
23	E. rhusiopathiae	21S01199	2	GCA_947040135.1	porpoise	Netherlands	2021	156	.	.	.	.	.	.	.	.	.	.	.	.	.	.	.	.	.	.	.	.	.	.	.	.	.	21S01199	[53] Ijsseldijk et al. 2023
24	E. rhusiopathiae	21S01200	2	GCA_947037175.1	porpoise	Netherlands	2021	9	.	.	.	.	.	.	.	.	.	.	.	.	.	.	.	.	.	.	.	.	.	.	.	.	.	21S01200	[53] Ijsseldijk et al. 2023
25	E. rhusiopathiae	21S01201	1a/2	GCA_947037165.1	porpoise	Netherlands	2021	9	.	.	.	.	.	.	.	.	.	.	.	.	.	.	.	.	.	.	.	.	.	.	.	.	.	21S01201	[53] Ijsseldijk et al. 2023
26	E. rhusiopathiae	21S01202	1a	GCA_947039825.1	porpoise	Netherlands	2021	9	.	.	.	.	.	.	.	.	.	.	.	.	.	.	.	.	.	.	.	.	.	.	.	.	.	21S01202	[53] Ijsseldijk et al. 2023
27	E. rhusiopathiae	21S01203	1a/2	GCA_947038085.1	porpoise	Netherlands	2021	9	.	.	.	.	.	.	.	.	.	.	.	.	.	.	.	.	.	.	.	.	.	.	.	.	.	21S01203	[53] Ijsseldijk et al. 2023
28	E. rhusiopathiae	21S01204	1a/2	GCA_947040235.1	porpoise	Netherlands	2021	9	.	.	.	.	.	.	.	.	.	.	.	.	.	.	.	.	.	.	.	.	.	.	.	.	.	21S01204	[53] Ijsseldijk et al. 2023
29	E. rhusiopathiae	21S01205	1a/2	GCA_947037575.1	porpoise	Netherlands	2021	9	.	.	.	.	.	.	.	.	.	.	.	.	.	.	.	.	.	.	.	.	.	.	.	.	.	21S01205	[53] Ijsseldijk et al. 2023
30	E. rhusiopathiae	21S01206	1a/2	GCA_947040195.1	porpoise	Netherlands	2021	9	.	.	.	.	.	.	.	.	.	.	.	.	.	.	.	.	.	.	.	.	.	.	.	.	.	21S01206	[53] Ijsseldijk et al. 2023
31	E. rhusiopathiae	21S01207	2	GCA_947038325.1	porpoise	Netherlands	2021	156	.	.	.	.	.	.	.	.	.	.	.	.	.	.	.	.	.	.	.	.	.	.	.	.	.	21S01207	[53] Ijsseldijk et al. 2023
32	E. rhusiopathiae	21S01208	1a/2	GCA_947038715.1	porpoise	Netherlands	2021	9	.	.	.	.	.	.	.	.	.	.	.	.	.	.	.	.	.	.	.	.	.	.	.	.	.	21S01208	[53] Ijsseldijk et al. 2023
33	E. rhusiopathiae	21S01209	1a/2	GCA_947038205.1	porpoise	Netherlands	2021	9	.	.	.	.	.	.	.	.	.	.	.	.	.	.	.	.	.	.	.	.	.	.	.	.	.	21S01209	[53] Ijsseldijk et al. 2023
34	E. rhusiopathiae	21S01210	1a/2	GCA_947038705.1	porpoise	Netherlands	2021	9	.	.	.	.	.	.	.	.	.	.	.	.	.	.	.	.	.	.	.	.	.	.	.	.	.	21S01210	[53] Ijsseldijk et al. 2023
35	E. rhusiopathiae	21S01211	2	GCA_947037675.1	porpoise	Netherlands	2021	156	.	.	.	.	.	.	.	.	.	.	.	.	.	.	.	.	.	.	.	.	.	.	.	.	.	21S01211	[53] Ijsseldijk et al. 2023
36	E. rhusiopathiae	21S01212	1a/2	GCA_947038755.1	porpoise	Netherlands	2021	9	.	.	.	.	.	.	.	.	.	.	.	.	.	.	.	.	.	.	.	.	.	.	.	.	.	21S01212	[53] Ijsseldijk et al. 2023
37	E. rhusiopathiae	21S01213	1a/2	GCA_947038735.1	porpoise	Netherlands	2021	9	.	.	.	.	.	.	.	.	.	.	.	.	.	.	.	.	.	.	.	.	.	.	.	.	.	21S01213	[53] Ijsseldijk et al. 2023
38	E. rhusiopathiae	EMAI_1	15	GCA_029077745.1	pig	Hungary	1981	7	.	.	.	.	.	.	.	.	.	.	.	.	.	.	.	.	.	.	.	.	.	.	.	.	.	EMAI_1	[19] Webster et al. 2023
39	E. rhusiopathiae	EMAI_2	1b	GCA_029077715.1	pig	Australia	1969	103	.	.	.	.	.	.	.	.	.	.	.	.	.	.	.	.	.	.	.	.	.	.	.	.	.	EMAI_2	[19] Webster et al. 2023
40	E. rhusiopathiae	EMAI_3	1a	GCA_029077705.1	pig	ND	1981	109	.	.	.	.	.	.	.	.	.	.	.	.	.	.	.	.	.	.	.	.	.	.	.	.	.	EMAI_3	[19] Webster et al. 2023
41	E. rhusiopathiae	EMAI_4	1a	GCA_029077685.1	pig	Australia	1982	85	.	.	.	.	.	.	.	.	.	.	.	.	.	.	.	.	.		.	V	.	.	V	.	.	EMAI_4	[19] Webster et al. 2023
42	E. rhusiopathiae	EMAI_5	1a	GCA_029077665.1	pig	Australia	1982	81	.	.	.	.	.	.	.	.	.	.	.	.	.	.	.	.	.	.	.	.	.	.	.	.	.	EMAI_5	[19] Webster et al. 2023
43	E. rhusiopathiae	EMAI_6	19	GCA_029077635.1	pig	USA	1982	108	.	.	.	.	.	.	.	.	.	.	.	.	.	.	.	.	.	.	.	.	.	.	.	.	.	EMAI_6	[19] Webster et al. 2023
44	E. rhusiopathiae	EMAI_7	21	GCA_029077625.1	pig	Argentina	1982	107	.	.	.	.	.	.	.	.	.	.	.	.	.	.	.	.	.	.	.	.	.	.	.	.	.	EMAI_7	[19] Webster et al. 2023
45	E. rhusiopathiae	EMAI_8	1a	GCA_029077605.1	pig	Australia	1983	98	.	.	.	.	.	.	.	.	.	.	.	.	.	.	.	.	.	.	.	.	.	.	.	.	.	EMAI_8	[19] Webster et al. 2023
46	E. rhusiopathiae	EMAI_9	1b	GCA_029077585.1	pig	Australia	1983	77	.	.	.	.	.	.	.	.	.	.	.	.	.	.	.	.	.	.	.	.	.	.	.	.	.	EMAI_9	[19] Webster et al. 2023
47	E. rhusiopathiae	EMAI_10	1a	GCA_029077565.1	pig	Australia	1984	94	.	.	.	.	.	.	.	.	.	.	.	.	.	.	.	.	.	.	.	.	.	.	.	.	.	EMAI_10	[19] Webster et al. 2023
48	E. rhusiopathiae	EMAI_11	1a	GCA_029077545.1	pig	Australia	1984	94	.	.	.	.	.	.	.	.	.	.	.	.	.	.	.	.	.	.	.	.	.	.	.	.	.	EMAI_11	[19] Webster et al. 2023
49	E. rhusiopathiae	EMAI_12	1a	GCA_029077525.1	pig	Australia	1984	85	.	.	.	.	.	.	.	.	.	.	.	.	.	.	.	.	.	.	.	.	.	.	.	.	.	EMAI_12	[19] Webster et al. 2023
50	E. rhusiopathiae	EMAI_13	21	GCA_029077505.1	pig	Australia	1986	90	.	.	.	.	.	.	.	.	.	.	.	.	.	.	.	.	.	.	.	.	.	.	.	.	.	EMAI_13	[19] Webster et al. 2023
51	E. rhusiopathiae	EMAI_14	2	GCA_029077485.1	pig	ND	1987	86	.	.	.	.	.	.	.	.	.	.	.	.	.	.	.	.	.	.	.	.	.	.	.	.	.	EMAI_14	[19] Webster et al. 2023
52	E. rhusiopathiae	EMAI_15	1a	GCA_029077455.1	pig	Australia	1987	88	.	.	.	.	.	.	.	.	.	.	.	.	.	.	.	.	.	.	.	.	.	.	.	.	.	EMAI_15	[19] Webster et al. 2023
53	E. rhusiopathiae	EMAI_16	23	GCA_029077445.1	pig	Australia	1987	106	.	.	.	.	.	.	.	.	.	.	.	.	.	.	.	.	.	.	.	.	.	.	.	.	.	EMAI_16	[19] Webster et al. 2023
54	E. rhusiopathiae	EMAI_17	2	GCA_029077425.1	pig	Australia	1990	86	.	.	.	.	.	.	.	.	.	.	.	.	.	.	.	.	.	.	.	.	.	.	.	.	.	EMAI_17	[19] Webster et al. 2023
55	E. rhusiopathiae	EMAI_18	1a	GCA_029077405.1	pig	Australia	1994	85	.	.	.	.	.	.	.	.	.	.	.	.	.	.	.	.	.	.	.	V	.	.	V	.	.	EMAI_18	[19] Webster et al. 2023
56	E. rhusiopathiae	EMAI_19	2	GCA_029075055.1	pig	Australia	1997	5	.	.	.	.	.	.	.	.	.	.	.	.	.	.	.	.	.	.	.	V	.	.	V	.	.	EMAI_19	[19] Webster et al. 2023
57	E. rhusiopathiae	EMAI_20	1b	GCA_029075045.1	pig	Australia	1997	76	.	.	.	.	.	.	.	.	.	.	.	.	.	.	.	.	.	.	.	.	.	.		V		EMAI_20	[19] Webster et al. 2023
58	E. rhusiopathiae	EMAI_21	2	GCA_029075015.1	pig	Australia	1998	5	.	.	.	.	.	.	.	.	.	.	.	.	.	.	.	.	.	.	.	V	.	.	V			EMAI_21	[19] Webster et al. 2023
59	E. rhusiopathiae	EMAI_22	2	GCA_029075005.1	pig	Australia	ND	5	.	.	.	.	.	.	.	.	.	.	.	.	.	.	.	.	.	.	.	V	.	.	V			EMAI_22	[19] Webster et al. 2023
60	E. rhusiopathiae	EMAI_23	2	GCA_029074965.1	pig	vaccine	ND	92	.	.	.	.	.	.	.	.	.	.	.	.	.	.	.	.	.	.	.	.	.	.				EMAI_23	[19] Webster et al. 2023
61	E. rhusiopathiae	EMAI_24	2	GCA_029077385.1	pig	vaccine	ND	92	.	.	.	.	.	.	.	.	.	.	.	.	.	.	.	.	.	.	.	.	.	.				EMAI_24	[19] Webster et al. 2023
62	E. rhusiopathiae	EMAI_25	1a	GCA_029074955.1	pig	Australia	2000	102	.	.	.	.	.	.	.	.	.	.	.	.	.	.	.	.	.	.	.	.	.	.				EMAI_25	[19] Webster et al. 2023
63	E. rhusiopathiae	EMAI_26	2	GCA_029074945.1	pig	vaccine	2002	5	.	.	.	.	.	.	.	.	.	.	.	.	.	.	.	.	.	.	.	V	.	.	V			EMAI_26	[19] Webster et al. 2023
64	E. rhusiopathiae	EMAI_27	1a	GCA_029074905.1	pig	Australia	2008	79	.	.	.	.	.	.	.	.	.	.	.	.	.	.	.	.	.	.	.	.	.	.				EMAI_27	[19] Webster et al. 2023
65	E. rhusiopathiae	EMAI_28	1a	GCA_029074915.1	pig	Australia	2010	75	.	.	.	.	.	.	.	.	.	.	.	.	.	.	.	.	.	.	.	.	.	.				EMAI_28	[19] Webster et al. 2023
66	E. rhusiopathiae	EMAI_29	1b	GCA_029102585.1	pig	Australia	2010	47	.	.	.	.	.	.	.	.	.	.	.	.	.	.	.	.	.	V	.	.	V	mph(B)		V		EMAI_29	[19] Webster et al. 2023
67	E. rhusiopathiae	EMAI_30	1b	GCA_029102585.1	pig	ND	2010	99	.	.	.	.	.	.	.	.	.	.	.	.	.	.	.	.	.	.	.	.	.	.				EMAI_30	[19] Webster et al. 2023
68	E. rhusiopathiae	EMAI_31	1b	GCA_029074885.1	pig	ND	2011	47	.	.	.	.	.	.	.	.	.	.	.	.	V	.	.	V	.	V	.	V	V	msr(D), erm(G), mph(B)	V	V		EMAI_31	[19] Webster et al. 2023
69	E. rhusiopathiae	EMAI_32	1a/2	GCA_029074865.1	pig	Australia	2011	101	.	.	.	.	V	.	.	.	.	.	.	.	.	.	.	.	.	V	.	.	.	.				EMAI_32	[19] Webster et al. 2023
70	E. rhusiopathiae	EMAI_33	1b	GCA_029074825.1	pig	Australia	2012	47	.	.	.	.	.	.	.	.	.	.	.	.	.	.	.	.	.	V	.	V	V	mph(B)	V			EMAI_33	[19] Webster et al. 2023
71	E. rhusiopathiae	EMAI_34	1a	GCA_029074805.1	pig	Australia	2013	75	.	.	.	.	.	.	.	.	.	.	.	.	.	.	.	.	.	.	.	.	.	.				EMAI_34	[19] Webster et al. 2023
72	E. rhusiopathiae	EMAI_35	1a	GCA_029074785.1	pig	Australia	2016	97	.	.	.	.	.	.	.	.	.	.	.	.	.	.	.	.	.	.	.	.	.	.		V		EMAI_35	[19] Webster et al. 2023
73	E. rhusiopathiae	EMAI_36	1a	GCA_029074705.1	pig	ND	1981	48	.	.	.	.	.	.	.	.	.	.	.	.	.	.	.	.	.	.	.	.	.	.				EMAI_36	[19] Webster et al. 2023
74	E. rhusiopathiae	EMAI_37	1b	GCA_029074745.1	pig	ND	1981	41	.	.	.	.	.	.	.	.	.	.	.	.	.	.	.	.	.	.	.	.	.	.				EMAI_37	[19] Webster et al. 2023
75	E. rhusiopathiae	EMAI_38	1b	GCA_029074715.1	pig	Australia	1979	95	.	.	.	.	.	.	.	.	.	.	.	.	.	.	.	.	.	.	.	.	.	.				EMAI_38	[19] Webster et al. 2023
76	E. rhusiopathiae	EMAI_39	1a	GCA_029074765.1	pig	Australia	1981	98	.	.	.	.	.	.	.	.	.	.	.	.	.	.	.	.	.	.	.	.	.	.				EMAI_39	[19] Webster et al. 2023
77	E. rhusiopathiae	EMAI_40	1a	GCA_029074685.1	pig	Australia	1975	87	.	.	.	.	.	.	.	.	.	.	.	.	.	.	.	.	.	.	.	.	.	.				EMAI_40	[19] Webster et al. 2023
78	E. rhusiopathiae	EMAI_41	1a	GCA_029074635.1	pig	Australia	1982	94	.	.	.	.	.	.	.	.	.	.	.	.	.	.	.	.	.	.	.	.	.	.				EMAI_41	[19] Webster et al. 2023
79	E. rhusiopathiae	EMAI_42	2	GCA_029074615.1	pig	Hungary	1982	88	.	.	.	.	.	.	.	.	.	.	.	.	.	.	.	.	.	.	.	.	.	.				EMAI_42	[19] Webster et al. 2023
80	E. rhusiopathiae	EMAI_43	1a	GCA_029074625.1	pig	Australia	1982	89	.	.	.	.	.	.	.	.	.	.	.	.	.	.	.	.	.	.	.	.	.	.				EMAI_43	[19] Webster et al. 2023
81	E. rhusiopathiae	EMAI_44	17	GCA_029074605.1	pig	USA	1982	84	.	.	.	.	.	.	.	.	.	.	.	.	.	.	.	.	.	.	.	.	.	.				EMAI_44	[19] Webster et al. 2023
82	E. rhusiopathiae	EMAI_45	1a	GCA_029074585.1	pig	Australia	1983	98	.	.	.	.	.	.	.	.	.	.	.	.	.	.	.	.	.	.	.	.	.	.				EMAI_45	[19] Webster et al. 2023
83	E. rhusiopathiae	EMAI_46	1b	GCA_029074545.1	pig	Australia	1983	90	.	.	.	.	.	.	.	.	.	.	.	.	.	.	.	.	.	.	.	.	.	.				EMAI_46	[19] Webster et al. 2023
84	E. rhusiopathiae	EMAI_47	2	GCA_029074555.1	pig	Australia	ND	85	.	.	.	.	.	.	.	.	.	.	.	.	.	.	.	.	.	.	.	.	.	.				EMAI_47	[19] Webster et al. 2023
85	E. rhusiopathiae	EMAI_48	2	GCA_029074515.1	pig	Australia	ND	85	.	.	.	.	.	.	.	.	.	.	.	.	.	.	.	.	.	.	.	.	.	.				EMAI_48	[19] Webster et al. 2023
86	E. rhusiopathiae	EMAI_49	2	GCA_029074505.1	pig	Australia	1983	85	.	.	.	.	.	.	.	.	.	.	.	.	.	.	.	.	.	.	.	.	.	.				EMAI_49	[19] Webster et al. 2023
87	E. rhusiopathiae	EMAI_50	1b	GCA_029074475.1	pig	Australia	1983	76	.	.	.	.	.	.	.	.	.	.	.	.	.	.	.	.	.	.	.	.	.	.				EMAI_50	[19] Webster et al. 2023
88	E. rhusiopathiae	EMAI_51	1b	GCA_029074445.1	pig	Australia	1984	94	.	.	.	.	.	.	.	.	.	.	.	.	.	.	.	.	.	.	.	.	.	.				EMAI_51	[19] Webster et al. 2023
89	E. rhusiopathiae	EMAI_52	1a	GCA_029074465.1	pig	Australia	1985	98	.	.	.	.	.	.	.	.	.	.	.	.	.	.	.	.	.	.	.	.	.	.				EMAI_52	[19] Webster et al. 2023
90	E. rhusiopathiae	EMAI_53	2	GCA_029074405.1	pig	Germany	1988	9	.	.	.	.	.	.	.	.	.	.	.	.	.	.	.	.	.	.	.	.	.	.				EMAI_53	[19] Webster et al. 2023
91	E. rhusiopathiae	EMAI_54	1a	GCA_029074425.1	pig	Australia	1988	80	.	.	.	.	.	.	.	.	.	.	.	.	.	.	.	.	.	.	.	.	.	.				EMAI_54	[19] Webster et al. 2023
92	E. rhusiopathiae	EMAI_55	1b	GCA_029074385.1	pig	Australia	1989	94	.	.	.	.	.	.	.	.	.	.	.	.	.	.	.	.	.	.	.	.	.	.				EMAI_55	[19] Webster et al. 2023
93	E. rhusiopathiae	EMAI_56	1a/2	GCA_029102535.1	pig	ND	ND	73	.	.	.	.	.	.	.	.	.	.	.	.	.	.	.	.	.	.	.	.	.	.				EMAI_56	[19] Webster et al. 2023
94	E. rhusiopathiae	EMAI_57	2	GCA_029074355.1	pig	ND	ND	73	.	.	.	.	.	.	.	.	.	.	.	.	.	.	.	.	.	.	.	.	.	.				EMAI_57	[19] Webster et al. 2023
95	E. rhusiopathiae	EMAI_58	1a/2	GCA_029102545.1	pig	ND	ND	73	.	.	.	.	.	.	.	.	.	.	.	.	.	.	.	.	.	.	.	.	.	.				EMAI_58	[19] Webster et al. 2023
96	E. rhusiopathiae	EMAI_59	1a	GCA_029074345.1	pig	ND	ND	99	.	.	.	.	.	.	.	.	.	.	.	.	.	.	.	.	.	.	.	.	.	.				EMAI_59	[19] Webster et al. 2023
97	E. rhusiopathiae	EMAI_60	1a	GCA_029074315.1	pig	ND	ND	99	.	.	.	.	.	.	.	.	.	.	.	.	.	.	.	.	.	.	.	.	.	.				EMAI_60	[19] Webster et al. 2023
98	E. rhusiopathiae	EMAI_61	2	GCA_029074305.1	pig	Australia	1997	5	.	.	.	.	.	.	.	.	.	.	.	.	.	.	.	.	.	.	.	V	.	.	V			EMAI_61	[19] Webster et al. 2023
99	E. rhusiopathiae	EMAI_62	2	GCA_029074285.1	pig	Australia	1997	5	.	.	.	.	.	.	.	.	.	.	.	.	.	.	.	.	.	.	.	V	.	.	V			EMAI_62	[19] Webster et al. 2023
100	E. rhusiopathiae	EMAI_63	2	GCA_029074245.1	pig	Australia	1997	5	.	.	.	.	.	.	.	.	.	.	.	.	.	.	.	.	.	.	.	V	.	.	V			EMAI_63	[19] Webster et al. 2023
101	E. rhusiopathiae	EMAI_64	2	GCA_029074265.1	pig	Australia	1997	5	.	.	.	.	.	.	.	.	.	.	.	.	.	.	.	.	.	.	.	V	.	.	V			EMAI_64	[19] Webster et al. 2023
102	E. rhusiopathiae	EMAI_65	1a	GCA_029074205.1	pig	Australia	1997	76	.	.	.	.	.	.	.	.	.	.	.	.	.	.	.	.	.	.	.	.	.	.				EMAI_65	[19] Webster et al. 2023
103	E. rhusiopathiae	EMAI_66	2	GCA_029074185.1	pig	Australia	1997	78	.	.	.	.	.	.	.	.	.	.	.	.	.	.	.	.	.	.	.	.	.	.				EMAI_66	[19] Webster et al. 2023
104	E. rhusiopathiae	EMAI_67	1a	GCA_029074155.1	pig	Australia	1997	99	.	.	.	.	.	.	.	.	.	.	.	.	.	.	.	.	.	.	.	.	.	.				EMAI_67	[19] Webster et al. 2023
105	E. rhusiopathiae	EMAI_68	1a	GCA_029074215.1	pig	Australia	1997	76	.	.	.	.	.	.	.	.	.	.	.	.	.	.	.	.	.	.	.	.	.	.				EMAI_68	[19] Webster et al. 2023
106	E. rhusiopathiae	EMAI_69	2	GCA_029074145.1	pig	Australia	1997	5	.	.	.	.	.	.	.	.	.	.	.	.	.	.	.	.	.	.	.	V	.	.	V			EMAI_69	[19] Webster et al. 2023
107	E. rhusiopathiae	EMAI_70	2	GCA_029074105.1	pig	Australia	1997	5	.	.	.	.	.	.	.	.	.	.	.	.	.	.	.	.	.	.	.	V	.	.	V			EMAI_70	[19] Webster et al. 2023
108	E. rhusiopathiae	EMAI_71	2	GCA_029074085.1	pig	Australia	1998	5	.	.	.	.	.	.	.	.	.	.	.	.	.	.	.	.	.	.	.	V	.	.	V			EMAI_71	[19] Webster et al. 2023
109	E. rhusiopathiae	EMAI_72	2	GCA_029074065.1	pig	Australia	1989	5	.	.	.	.	.	.	.	.	.	.	.	.	.	.	.	.	.	.	.	V	.	.	V			EMAI_72	[19] Webster et al. 2023
110	E. rhusiopathiae	EMAI_73	2	GCA_029074095.1	pig	Australia	1989	5	.	.	.	.	.	.	.	.	.	.	.	.	.	.	.	.	.	.	.	V	.	.	V			EMAI_73	[19] Webster et al. 2023
111	E. rhusiopathiae	EMAI_74	2	GCA_029074035.1	pig	Australia	1998	5	.	.	.	.	.	.	.	.	.	.	.	.	.	.	.	.	.	.	.	V	.	.	V			EMAI_74	[19] Webster et al. 2023
112	E. rhusiopathiae	EMAI_75	2	GCA_029074005.1	pig	Australia	1998	5	.	.	.	.	.	.	.	.	.	.	.	.	.	.	.	.	.	.	.	V	.	.	V			EMAI_75	[19] Webster et al. 2023
113	E. rhusiopathiae	EMAI_76	1a	GCA_029073985.1	pig	Australia	1998	80	.	.	.	.	.	.	.	.	.	.	.	.	.	.	.	.	.	.	.	.	.	.				EMAI_76	[19] Webster et al. 2023
114	E. rhusiopathiae	EMAI_77	1b	GCA_029073995.1	pig	ND	ND	98	.	.	.	.	.	.	.	.	.	.	.	.	.	.	.	.	.	.	.	.	.	.				EMAI_77	[19] Webster et al. 2023
115	E. rhusiopathiae	EMAI_78	1b	GCA_029073945.1	pig	Australia	1998	98	.	.	.	.	.	.	.	.	.	.	.	.	.	.	.	.	.	.	.	.	.	.				EMAI_78	[19] Webster et al. 2023
116	E. rhusiopathiae	EMAI_79	1b	GCA_029073915.1	pig	Australia	1998	96	.	.	.	.	.	.	.	.	.	.	.	.	.	.	.	.	.	.	.	.	.	.		V		EMAI_79	[19] Webster et al. 2023
117	E. rhusiopathiae	EMAI_80	2	GCA_029073895.1	pig	Australia	1998	5	.	.	.	.	.	.	.	.	.	.	.	.	.	.	.	.	.	.	.	V	.	.	V			EMAI_80	[19] Webster et al. 2023
118	E. rhusiopathiae	EMAI_81	1a	GCA_029073955.1	pig	Australia	1998	76	.	.	.	.	.	.	.	.	.	.	.	.	.	.	.	.	.	.	.	.	.	.		V		EMAI_81	[19] Webster et al. 2023
119	E. rhusiopathiae	EMAI_82	1a/2	GCA_029073885.1	pig	Australia	1998	100	.	.	.	.	.	.	.	.	.	.	.	.	.	.	.	.	.	.	.	.	.	.				EMAI_82	[19] Webster et al. 2023
120	E. rhusiopathiae	EMAI_83	2	GCA_029073865.1	pig	Australia	1998	5	.	.	.	.	.	.	.	.	.	.	.	.	.	.	.	.	.	.	.	V	.	.	V			EMAI_83	[19] Webster et al. 2023
121	E. rhusiopathiae	EMAI_84	2	GCA_029073845.1	pig	Australia	ND	5	.	.	.	.	.	.	.	.	.	.	.	.	.	.	.	.	.	.	.	V	.	.	V			EMAI_84	[19] Webster et al. 2023
122	E. rhusiopathiae	EMAI_85	2	GCA_029073805.1	pig	Australia	1998	5	.	.	.	.	.	.	.	.	.	.	.	.	.	.	.	.	.	.	.	V	.	.	V			EMAI_85	[19] Webster et al. 2023
123	E. rhusiopathiae	EMAI_86	1a	GCA_029073785.1	pig	Australia	1998	90	.	.	.	.	.	.	.	.	.	.	.	.	.	.	.	.	.	.	.	.	.	.				EMAI_86	[19] Webster et al. 2023
124	E. rhusiopathiae	EMAI_87	1a	GCA_029073815.1	pig	Australia	1999	75	.	.	.	.	.	.	.	.	.	.	.	.	.	.	.	.	.	.	.	.	.	.				EMAI_87	[19] Webster et al. 2023
125	E. rhusiopathiae	EMAI_88	2	GCA_029073765.1	vaccine	vaccine	1999	92	.	.	.	.	.	.	.	.	.	.	.	.	.	.	.	.	.	.	.	.	.	.				EMAI_88	[19] Webster et al. 2023
126	E. rhusiopathiae	EMAI_89	21	GCA_029073745.1	pig	Australia	1999	4	.	.	.	.	.	.	.	.	.	.	.	.	.	.	.	.	.	.	.	V	.	.	V			EMAI_89	[19] Webster et al. 2023
127	E. rhusiopathiae	EMAI_90	1a	GCA_029073695.1	pig	Australia	1999	76	.	.	.	.	.	.	.	.	.	.	.	.	.	.	.	.	.	.	.	.	.	.				EMAI_90	[19] Webster et al. 2023
128	E. rhusiopathiae	EMAI_91	1a/1b	GCA_029073665.1	pig	Australia	1999	76	.	.	.	.	.		.	.	V	V	.	.	.	.	.	.	.	.	.		V	lsaE, lnuB		V		EMAI_91	[19] Webster et al. 2023
129	E. rhusiopathiae	EMAI_92	1b	GCA_029073715.1	pig	Australia	2000	39	.	.	.	.	.	V	V	.	.	.	.	.	.	.	V	.	.	.	.	V	V	spw, ant(6)-Ia	V			EMAI_92	[19] Webster et al. 2023
130	E. rhusiopathiae	EMAI_93	2	GCA_029073645.1	vaccine	vaccine	2000	5	.	.	.	.	.	.	.	.	.	.	.	.	.	.	.	.	.	.	.	V	.	.	V			EMAI_93	[19] Webster et al. 2023
131	E. rhusiopathiae	EMAI_94	1a	GCA_029073685.1	pig	Australia	2000	76	.	.	.	.	.	.	.	.	.	.	.	.	.	.	.	.	.	.	.	.	.	.				EMAI_94	[19] Webster et al. 2023
132	E. rhusiopathiae	EMAI_95	21	GCA_029073625.1	pig	Australia	2000	74	.	.	.	.	.	.	.	.	.	.	.	.	.	.	.	.	.	.	.	.	.	.				EMAI_95	[19] Webster et al. 2023
133	E. rhusiopathiae	EMAI_96	1a	GCA_029073595.1	pig	Australia	2001	76	.	.	.	.	.	.	.	.	.	.	.	.	.	.	.	.	.	.	.	.	.	.				EMAI_96	[19] Webster et al. 2023
134	E. rhusiopathiae	EMAI_97	1a	GCA_029073585.1	pig	Australia	2001	76	.	.	.	.	.	.	.	.	.	.	.	.	.	.	.	.	.	.	.	.	.	.				EMAI_97	[19] Webster et al. 2023
135	E. rhusiopathiae	EMAI_98	1a	GCA_029073545.1	pig	Australia	2002	104	.	.	.	.	.	.	.	.	.	.	.	.	.	.	.	.	.	.	.	.	.	.				EMAI_98	[19] Webster et al. 2023
136	E. rhusiopathiae	EMAI_99	1b	GCA_029073565.1	pig	Australia	2002	99	.	.	.	.	.	.	.	.	.	.	.	.	.	.	.	.	.	.	.	.	.	.				EMAI_99	[19] Webster et al. 2023
137	E. rhusiopathiae	EMAI_100	2	GCA_029073505.1	pig	Australia	2005	85	.	.	.	.	.	.	.	.	.	.	.	.	.	.	.	.	.	.	.	.	.	.				EMAI_100	[19] Webster et al. 2023
138	E. rhusiopathiae	EMAI_101	1b	GCA_029073525.1	pig	Australia	2006	99	.	.	.	.	.	.	.	.	.	.	.	.	.	.	.	.	.	.	.	.	.	.				EMAI_101	[19] Webster et al. 2023
139	E. rhusiopathiae	EMAI_102	2	GCA_029073445.1	pig	Australia	2006	5	.	.	.	.	.	.	.	.	.	.	.	.	.	.	.	.	.	.	.	V	.	.	V			EMAI_102	[19] Webster et al. 2023
140	E. rhusiopathiae	EMAI_103	1a	GCA_029073455.1	pig	Australia	2007	104	.	.	.	.	.	.	.	.	.	.	.	.	.	.	.	.	.	.	.	.	.	.				EMAI_103	[19] Webster et al. 2023
141	E. rhusiopathiae	EMAI_104	1a/2	GCA_029073475.1	pig	Australia	1990	94	.	.	.	.	.	.	.	.	.	.	.	.	.	.	.	.	.	.	.	.	.	.				EMAI_104	[19] Webster et al. 2023
142	E. rhusiopathiae	EMAI_105	2	GCA_029073425.1	vaccine	vaccine	ND	92	.	.	.	.	.	.	.	.	.	.	.	.	.	.	.	.	.	.	.	.	.	.				EMAI_105	[19] Webster et al. 2023
143	E. rhusiopathiae	EMAI_106	1b	GCA_029073345.1	pig	Australia	2017	90	.	.	.	.	.	.	.	.	.	.	.	.	.	.	.	.	.	.	.	.	.	.				EMAI_106	[19] Webster et al. 2023
144	E. rhusiopathiae	EMAI_107	1b	GCA_029073355.1	pig	Australia	2017	90	.	.	.	.	.	.	.	.	.	.	.	.	.	.	.	.	.	.	.	.	.	.				EMAI_107	[19] Webster et al. 2023
145	E. rhusiopathiae	EMAI_108	1b	GCA_029073405.1	ND	Australia	2017	99	.	.	.	.	.	.	.	.	.	.	.	.	.	.	.	.	.	.	.	.	.	.				EMAI_108	[19] Webster et al. 2023
146	E. rhusiopathiae	EMAI_109	1b	GCA_029073365.1	ND	Australia	2017	99	.	.	.	.	.	.	.	.	.	.	.	.	.	.	.	.	.	.	.	.	.	.				EMAI_109	[19] Webster et al. 2023
147	E. rhusiopathiae	EMAI_112	1b	GCA_029073325.1	pig	Australia	2017	83	.	.	.	.	.	.	.	.	.	.	.	.	.	.	.	.	.	.	.	.	.	.				EMAI_112	[19] Webster et al. 2023
148	E. rhusiopathiae	EMAI_113	1b	GCA_029073305.1	ND	Australia	2017	83	.	.	.	.	.	.	.	.	.	.	.	.	.	.	.	.	.	.	.	.	.	.				EMAI_113	[19] Webster et al. 2023
149	E. rhusiopathiae	EMAI_114	1a/2	GCA_029073265.1	pig	Australia	2017	90	.	.	.	.	.	.	.	.	.	.	.	.	.	.	.	.	.	.	.	.	.	.				EMAI_114	[19] Webster et al. 2023
150	E. rhusiopathiae	EMAI_115	1a/2	GCA_029073275.1	pig	Australia	2017	83	.	.	.	.	.	.	.	.	.	.	.	.	.	.	.	.	.	.	.	.	.	.				EMAI_115	[19] Webster et al. 2023
151	E. rhusiopathiae	EMAI_116	1b	GCA_029102525.1	pig	Australia	2017	90	.	.	.	.	.	.	.	.	.	.	.	.	.	.	.	.	.	.	.	.	.	.				EMAI_116	[19] Webster et al. 2023
152	E. rhusiopathiae	EMAI_117	1b	GCA_029073235.1	pig	Australia	2017	90	.	.	.	.	.	.	.	.	.	.	.	.	.	.	.	.	.	.	.	.	.	.				EMAI_117	[19] Webster et al. 2023
153	E. rhusiopathiae	EMAI_118	1a	GCA_029073205.1	pig	Australia	2017	75	.	.	.	.	.	.	.	.	.	.	.	.	.	.	.	.	.	.	.	.	.	.				EMAI_118	[19] Webster et al. 2023
154	E. rhusiopathiae	EMAI_119	1a	GCA_029073215.1	pig	Australia	2017	75	.	.	.	.	.	.	.	.	.	.	.	.	.	.	.	.	.	.	.	.	.	.				EMAI_119	[19] Webster et al. 2023
155	E. rhusiopathiae	EMAI_120	1a	GCA_029073145.1	pig	Australia	2017	75	.	.	.	.	.	.	.	.	.	.	.	.	.	.	.	.	.	.	.	.	.	.				EMAI_120	[19] Webster et al. 2023
156	E. rhusiopathiae	EMAI_121	~2(84%)	GCA_029073165.1	pig	Australia	2017	105	.	.	.	.	.	.	.	.	.	.	.	.	.	.	.	.	.	.	.	.	.	.				EMAI_121	[19] Webster et al. 2023
157	E. rhusiopathiae	EMAI_122	1a	GCA_029073175.1	pig	Australia	2017	75	.	.	.	.	.	.	.	.	.	.	.	.	.	.	.	.	.	.	.	.	.	.				EMAI_122	[19] Webster et al. 2023
158	E. rhusiopathiae	EMAI_123	1a	GCA_029073125.1	pig	Australia	2017	75	.	.	.	.	.	.	.	.	.	.	.	.	.	.	.	.	.	.	.	.	.	.				EMAI_123	[19] Webster et al. 2023
159	E. rhusiopathiae	EMAI_124	1a	GCA_029073105.1	pig	Australia	2017	75	.	.	.	.	.	.	.	.	.	.	.	.	.	.	.	.	.	.	.	.	.	.				EMAI_124	[19] Webster et al. 2023
160	E. rhusiopathiae	EMAI_125	1a	GCA_029073065.1	pig	Australia	2017	82	.	.	.	.	.	.	.	.	.	.	.	.	.	.	.	.	.	.	.	.	.	.				EMAI_125	[19] Webster et al. 2023
161	E. rhusiopathiae	EMAI_126	2	GCA_029102595.1	pig	Australia	2017	82	.	.	.	.	.	.	.	.	.	.	.	.	.	.	.	.	.	.	.	.	.	.				EMAI_126	[19] Webster et al. 2023
162	E. rhusiopathiae	EMAI_127	21	GCA_029073055.1	pig	Australia	2017	90	.	.	.	.	.	.	.	.	.	.	.	.	.	.	.	.	.	.	.	.	.	.				EMAI_127	[19] Webster et al. 2023
163	E. rhusiopathiae	EMAI_128	21	GCA_029073045.1	pig	Australia	2017	91	.	.	.	.	.	.	.	.	.	.	.	.	.	.	.	.	.	.	.	.	.	.				EMAI_128	[19] Webster et al. 2023
164	E. rhusiopathiae	EMAI_129	1b	GCA_029073025.1	pig	Australia	2017	99	.	.	.	.	.	.	.	.	.	.	.	.	.	.	.	.	.	.	.	.	.	.				EMAI_129	[19] Webster et al. 2023
165	E. rhusiopathiae	EMAI_130	1a	GCA_029073005.1	pig	Australia	2017	93	.	.	.	.	.	.	.	.	.	.	.	.	.	.	.	.	.	.	.	.	.	.		V		EMAI_130	[19] Webster et al. 2023
166	E. rhusiopathiae	EMAI_131	1a	GCA_029072975.1	pig	Australia	2017	93	.	.	.	.	.	.	.	.	.	.	.	.	.	.	.	.	.	.	.	.	.	.		V		EMAI_131	[19] Webster et al. 2023
167	E. rhusiopathiae	EMAI_132	1b	GCA_029072965.1	pig	Australia	2017	99	.	.	.	.	.	.	.	.	.	.	.	.	.	.	.	.	.	.	.	.	.	.				EMAI_132	[19] Webster et al. 2023
168	E. rhusiopathiae	EMAI_133	1a	GCA_029072945.1	pig	Australia	2017	93	.	.	.	.	.	.	.	.	.	.	.	.	.	.	.	.	.	.	.	.	.	.		V		EMAI_133	[19] Webster et al. 2023
169	E. rhusiopathiae	EMAI_134	1a	GCA_029072905.1	pig	Australia	2017	93	.	.	.	.	.	.	.	.	.	.	.	.	.	.	.	.	.	.	.	.	.	.		V		EMAI_134	[19] Webster et al. 2023
170	E. rhusiopathiae	EMAI_135	1a	GCA_029072925.1	pig	Australia	2017	93	.	.	.	.	.	.	.	.	.	.	.	.	.	.	.	.	.	.	.	.	.	.		V		EMAI_135	[19] Webster et al. 2023
171	E. rhusiopathiae	EMAI_136	1a	GCA_029072885.1	pig	Australia	2017	93	.	.	.	.	.	.	.	.	.	.	.	.	.	.	.	.	.	.	.	.	.	.		V		EMAI_136	[19] Webster et al. 2023
172	E. rhusiopathiae	EMAI_137	1b	GCA_029072855.1	pig	Australia	2017	99	.	.	.	.	.	.	.	.	.	.	.	.	.	.	.	.	.	.	.	.	.	.				EMAI_137	[19] Webster et al. 2023
173	E. rhusiopathiae	EMAI_138	1a	GCA_029072805.1	pig	Australia	2017	75	.	.	.	.	.	.	.	.	.	.	.	.	.	.	.	.	.	.	.	.	.	.				EMAI_138	[19] Webster et al. 2023
174	E. rhusiopathiae	EMAI_139	1a	GCA_029072845.1	pig	Australia	2017	75	.	.	.	.	.	.	.	.	.	.	.	.	.	.	.	.	.	.	.	.	.	.				EMAI_139	[19] Webster et al. 2023
175	E. rhusiopathiae	EMAI_140	2	GCA_029072815.1	pig	Australia	2017	5	.	.	.	.	.	.	.	.	.	.	.	.	.	.	.	.	.	.	.	V	.	.	V			EMAI_140	[19] Webster et al. 2023
176	E. rhusiopathiae	EMAI_141	11	GCA_029072785.1	pig	Australia	2017	72	.	.	.	.	.	.	.	.	V	V	.	.	.	.	.	.	.	.	.	V	V	lsaE, lnuB	V			EMAI_141	[19] Webster et al. 2023
177	E. rhusiopathiae	EMAI_142	1a	GCA_029072765.1	pig	Australia	2017	76	.	.	.	.	.	.	.	.	.	.	.	.	.	.	.	.	.	.	.	.	.	.				EMAI_142	[19] Webster et al. 2023
178	E. rhusiopathiae	EMAI_143	1a	GCA_029072745.1	pig	Australia	2017	80	.	.	.	.	.	.	.	.	.	.	.	.	.	.	.	.	.	.	.	.	.	.				EMAI_143	[19] Webster et al. 2023
179	E. rhusiopathiae	EMAI_144	1b	GCA_029072675.1	pig	Australia	2017	98	.	.	.	.	.	.	.	.	.	.	.	.	.	.	.	.	.	.	.	.	.	.				EMAI_144	[19] Webster et al. 2023
180	E. rhusiopathiae	EMAI_145	1a	GCA_029072665.1	pig	Australia	2017	75	.	.	.	.	.	.	.	.	.	.	.	.	.	.	.	.	.	.	.	.	.	.				EMAI_145	[19] Webster et al. 2023
181	E. rhusiopathiae	EMAI_146	1a	GCA_029072645.1	pig	Australia	2017	75	.	.	.	.	.	.	.	.	.	.	.	.	.	.	.	.	.	.	.	.	.	.				EMAI_146	[19] Webster et al. 2023
182	E. rhusiopathiae	EMAI_147	2	GCA_029072705.1	pig	Australia	2017	5	.	.	.	.	.	.	.	.	.	.	.	.	.	.	.	.	.	.	.	V	.	.	V			EMAI_147	[19] Webster et al. 2023
183	E. rhusiopathiae	EMAI_148	1a	GCA_029072715.1	pig	Australia	2017	76	.	.	.	.	.	.	.	.	.	.	.	.	.	.	.	.	.	.	.	.	.	.				EMAI_148	[19] Webster et al. 2023
184	E. rhusiopathiae	EMAI_149	1a	GCA_029072605.1	pig	Australia	2017	90	.	.	.	.	.	.	.	.	.	.	.	.	.	.	.	.	.	.	.	.	.	.				EMAI_149	[19] Webster et al. 2023
185	E. rhusiopathiae	EMAI_150	1a	GCA_029072545.1	pig	Australia	2017	76	.	.	.	.	.	.	.	.	.	.	.	.	.	.	.	.	.	.	.	.	.	.				EMAI_150	[19] Webster et al. 2023
186	E. rhusiopathiae	EMAI_151	1a	GCA_029072545.1	pig	Australia	2017	76	.	.	.	.	.	.	.	.	.	.	.	.	.	.	.	.	.	.	.	.	.	.		V		EMAI_151	[19] Webster et al. 2023
187	E. rhusiopathiae	EMAI_152	1a	GCA_029072565.1	pig	Australia	2017	74	.	.	.	.	.	.	.	.	.	.	.	.	.	.	.	.	.	.	.	.	.	.				EMAI_152	[19] Webster et al. 2023
188	E. rhusiopathiae	EMAI_153	1a	GCA_029072555.1	pig	Australia	2017	76	.	.	.	.	.	.	.	.	.	.	.	.	.	.	.	.	.	.	.	.	.	.				EMAI_153	[19] Webster et al. 2023
189	E. rhusiopathiae	EMAI_154	1a	GCA_029072525.1	pig	Australia	2017	76	.	.	.	.	.	.	.	.	.	.	.	.	.	.	.	.	.	.	.	.	.	.				EMAI_154	[19] Webster et al. 2023
190	E. rhusiopathiae	EMAI_155	1a	GCA_029072445.1	pig	Australia	2017	76	.	.	.	.	.	.	.	.	.	.	.	.	.	.	.	.	.	.	.	.	.	.				EMAI_155	[19] Webster et al. 2023
191	E. rhusiopathiae	EMAI_156	1a	GCA_029072505.1	pig	Australia	2017	76	.	.	.	.	.	.	.	.	.	.	.	.	.	.	.	.	.	.	.	.	.	.				EMAI_156	[19] Webster et al. 2023
192	E. rhusiopathiae	EMAI_157	1a	GCA_029072485.1	pig	Australia	2017	76	.	.	.	.	.	.	.	.	.	.	.	.	.	.	.	.	.	.	.	.	.	.				EMAI_157	[19] Webster et al. 2023
193	E. rhusiopathiae	EMAI_158	1a	GCA_029072465.1	pig	Australia	2017	76	.	.	.	.	.	.	.	.	.	.	.	.	.	.	.	.	.	.	.	.	.	.				EMAI_158	[19] Webster et al. 2023
194	E. rhusiopathiae	EMAI_159	1a	GCA_029072425.1	pig	Australia	2017	97	.	.	.	.	.	.	.	.	.	.	.	.	.	.	.	.	.	.	.	.	.	.		V		EMAI_159	[19] Webster et al. 2023
195	E. rhusiopathiae	EMAI_160	1a	GCA_029072385.1	pig	Australia	2017	76	.	.	.	.	.	.	.	.	.	.	.	.	.	.	.	.	.	.	.	.	.	.				EMAI_160	[19] Webster et al. 2023
196	E. rhusiopathiae	EMAI_161	1b	GCA_029072405.1	pig	Australia	2017	99	.	.	.	.	.	.	.	.	.	.	.	.	.	.	.	.	.	.	.	.	.	.				EMAI_161	[19] Webster et al. 2023
197	E. rhusiopathiae	EMAI_162	1b	GCA_029072365.1	pig	Australia	2017	99	.	.	.	.	.	.	.	.	.	.	.	.	.	.	.	.	.	.	.	.	.	.				EMAI_162	[19] Webster et al. 2023
198	E. rhusiopathiae	EMAI_163	1b	GCA_029072325.1	pig	Australia	2017	99	.	.	.	.	.	.	.	.	.	.	.	.	.	.	.	.	.	.	.	.	.	.				EMAI_163	[19] Webster et al. 2023
199	E. rhusiopathiae	EMAI_164	1b	GCA_029072345.1	pig	Australia	2017	99	.	.	.	.	.	.	.	.	.	.	.	.	.	.	.	.	.	.	.	.	.	.				EMAI_164	[19] Webster et al. 2023
200	E. rhusiopathiae	EMAI_165	1b	GCA_029072235.1	pig	Australia	2017	99	.	.	.	.	.	.	.	.	.	.	.	.	.	.	.	.	.	.	.	.	.	.				EMAI_165	[19] Webster et al. 2023
201	E. rhusiopathiae	EMAI_166	1a	GCA_029072225.1	pig	Australia	2017	76	.	.	.	.	.	.	.	.	.	.	.	.	.	.	.	.	.	.	.	.	.	.				EMAI_166	[19] Webster et al. 2023
202	E. rhusiopathiae	EMAI_167	1a	GCA_029072265.1	pig	Australia	2017	76	.	.	.	.	.	.	.	.	.	.	.	.	.	.	.	.	.	.	.	.	.	.				EMAI_167	[19] Webster et al. 2023
203	E. rhusiopathiae	EMAI_168	1a	GCA_029072295.1	pig	Australia	2017	76	.	.	.	.	.	.	.	.	.	.	.	.	.	.	.	.	.	.	.	.	.	.				EMAI_168	[19] Webster et al. 2023
204	E. rhusiopathiae	EMAI_169	1b	GCA_029072285.1	pig	Australia	2017	99	.	.	.	.	.	.	.	.	.	.	.	.	.	.	.	.	.	.	.	.	.	.				EMAI_169	[19] Webster et al. 2023
205	E. rhusiopathiae	EMAI_170	1a	GCA_029072145.1	pig	Australia	2017	93	.	.	.	.	.	.	.	.	.	.	.	.	.	.	.	.	.	.	.	.	.	.		V		EMAI_170	[19] Webster et al. 2023
206	E. rhusiopathiae	EMAI_171	1a	GCA_029072205.1	pig	Australia	2017	93	.	.	.	.	.	.	.	.	.	.	.	.	.	.	.	.	.	.	.	.	.	.		V		EMAI_171	[19] Webster et al. 2023
207	E. rhusiopathiae	EMAI_172	1a	GCA_029072125.1	pig	Australia	2017	93	.	.	.	.	.	.	.	.	.	.	.	.	.	.	.	.	.	.	.	.	.	.		V		EMAI_172	[19] Webster et al. 2023
208	E. rhusiopathiae	EMAI_173	1a	GCA_029072155.1	pig	Australia	2017	93	.	.	.	.	.	.	.	.	.	.	.	.	.	.	.	.	.	.	.	.	.	.		V		EMAI_173	[19] Webster et al. 2023
209	E. rhusiopathiae	EMAI_174	1b	GCA_029072135.1	pig	Australia	2017	99	.	.	.	.	.	.	.	.	.	.	.	.	.	.	.	.	.	.	.	.	.	.				EMAI_174	[19] Webster et al. 2023
210	E. rhusiopathiae	EMAI_175	1a	GCA_029072085.1	pig	Australia	2017	76	.	.	.	.	.	.	.	.	.	.	.	.	.	.	.	.	.	.	.	.	.	.				EMAI_175	[19] Webster et al. 2023
211	E. rhusiopathiae	EMAI_176	1a	GCA_029072035.1	pig	Australia	2017	80	.	.	.	.	.	.	.	.	.	.	.	.	.	.	.	.	.	.	.	.	.	.				EMAI_176	[19] Webster et al. 2023
212	E. rhusiopathiae	EMAI_177	21	GCA_029072045.1	pig	Australia	2017	90	.	.	.	.	.	.	.	.	.	.	.	.	.	.	.	.	.	.	.	.	.	.				EMAI_177	[19] Webster et al. 2023
213	E. rhusiopathiae	EMAI_178	21	GCA_029072025.1	pig	Australia	2017	90	.	.	.	.	.	.	.	.	.	.	.	.	.	.	.	.	.	.	.	.	.	.				EMAI_178	[19] Webster et al. 2023
214	E. rhusiopathiae	EMAI_179	21	GCA_029072095.1	pig	Australia	2017	90	.	.	.	.	.	.	.	.	.	.	.	.	.	.	.	.	.	.	.	.	.	.				EMAI_179	[19] Webster et al. 2023
215	E. rhusiopathiae	EMAI_180	1a	GCA_029072005.1	pig	Australia	2017	93	.	.	.	.	.	.	.	.	.	.	.	.	.	.	.	.	.	.	.	.	.	.		V		EMAI_180	[19] Webster et al. 2023
216	E. rhusiopathiae	PV7573	9	GCA_036620455.1	human	Italy	2022	245	.	.	.	.	.	.	.	.	.	.	.	.	.	.	.	.	.	.	.	.	.	.					[54] Mileto et al.. 2024
217	E. rhusiopathiae subsp. ohloneorum	UCD-4724-06	1b(83%)	GCA_035066585.1 CP125808.1	sea otters	USA	2006	ND	.	.	.	.	.	.	.	.	.	.	.	.	.	.	.	.	.	.	.	.	.	.					[5] Chang et al. 2024
218	E. rhusiopathiae	SE-RD	1a	GCA_033115815.1	ND	China	2012	ND	.	.	.	.	.	.	.	.	.	.	.	.	.	.	.	.	.	.	.	.	.	.					[29] Wu et al. 2021
No.	Species	Strain or Genome ID	Serotype	GenBank Assemblay/ Acc. No.	Host	Country	Year of collection	ST (MLST)	bleO	aadD	ant(9)-Ia [aad9]	spc	str	spw	ant(6)-Ia	aph(3')-III	lnu(B)	lsaE	erm(47)	erm(B)	erm(G)	erm(T)	mef(A)	msr(D)	mph(B)	lnu(D)-like	tet(T)	tet(M)	regions homologous to the sequences of phage Javan630 & phage phi1605	resistnce genes located within prophage regions	int-Tn gene specific to transposon Tn916/Tn545	mobL (homologous to that found in ICEEr1023)	virB (homologous to that found in ICEEr1023)	strain ID	Reference
219	E.rhusiopathiae	B3129	1b	SRR2085573	swine	Belgium	2012	190	.	.	.	.	.	V	V	.	.	.	.	.	.	.	.	.	.	V	.	V	V	spw, ant(6)-Ia	V	.	.	B3129	ND
220	E.rhusiopathiae	B3142	1b	SRR2085574	swine	Belgium	2007	190	.	.	.	.	.	V	V	.	.	.	.	.	.	.	.	.	.	V	.	V	V	spw, ant(6)-Ia	V	.	.	B3142	ND
221	E.rhusiopathiae	B5577	2	SRR2085578	swine	Belgium	2011	190	.	.	.	.	.	V	V	.	.	.	.	.	.	.	.	.	.	V	.	V	V	spw, ant(6)-Ia	V	V	.	B5577	ND
222	E.rhusiopathiae	B3143	2	SRR2085575	swine	Belgium	2008	190	.	.	.	.	.	V	V	.	.	.	.	.	.	.	.	.	.	.	.	V	V	spw, ant(6)-Ia	V	.	.	B3143	ND
223	E.rhusiopathiae	B3144	2	SRR2085576	swine	Belgium	2009	165	.	.	.	.	V	.	.	.	.	.	.	.	.	V	.	.	.	.	.	V	V		V	.	.	B3144	ND
224	E.rhusiopathiae	B3159	2	SRR2085577	swine	Belgium	2013	190	.	.	.	.	.	.	.	.	V	V	.	.	.	.	.	.	.	.	.	V	V	lsaE, lnuB	V	V	.	B3159	ND
225	E.rhusiopathiae	2604	2	SRR2085518	swine	Canada	1998	5	.	.	.	.	.	.	.	.	V	V	.	.	.	.	.	.	.	.	.	V	V	lsaE, lnuB	V	.	.	2604	ND
226	E.rhusiopathiae	2628	2	SRR2085520	swine	Canada	1994	163	.	.	.	.	.	.	.	.	V	V	.	.	.	.	.	.	.	.	.	V	V	lsaE, lnuB	V	.	.	2628	ND
227	E.rhusiopathiae	2860	1b	SRR2085522	swine	Canada	1998	113	.	.	.	.	.	.	.	.	V	V	.	.	.	.	.	.	.	.	.	V	V	lsaE, lnuB	V	.	.	2860	ND
228	E.rhusiopathiae	6028	21	SRR2085524	swine	Canada	1998	189	V	V	V	V	.	.	.	.	V	V	.	.	.	.	.	.	.	.	.	V	V	lsaE, lnuB	V	.	.	6028	ND
229	E.rhusiopathiae	6106	1b	SRR2085525	swine	Canada	1997	4	.	.		.	.	.	.	.	V	V	.	.	.	.	.	.	.	.	.	V	V	lsaE, lnuB	V	.	.	6106	ND
230	E.rhusiopathiae	6393	1b	SRR2085526	swine	Canada	1993	113	.	.		.	.	.	.	.	.	.	.	.	.	.	.	.	.	.	.	V	.	.	V	.	.	6393	ND
231	E.rhusiopathiae	8929	1b	SRR2085529	swine	Canada	1996	113	.	.		.	.	.	.	.	.	.	.	.	.	.	.	.	.	.	.	V	.	.	V	.	.	8929	ND
232	E.rhusiopathiae	G2	1b	SRR2085593	swine	Canada	2011	194	.	.	V	.	.	.	.	.	V	V	.	.	.	.	.	.	.	.	.	V	.	.	V	.	.	G2	ND
233	E.rhusiopathiae	21284	21	SRR2085510	duck	USA	2009	164	.	.	.	.	.	.	.	.		.	.	.	.	.	.	.	.	.	.	V	.	.	V	.	.	21284	ND
234	E.rhusiopathiae	B1041	1b	SRR2085568	poultry	Belgium	2007	132	.	.	.	.	.	.	.	.		.	.	.	.	.	.	.	.	.	.	V	.	.	V	.	.	B1041	ND
235	E. rhusiopathiae	G9	5	SRR2085597	poultry	Canada	2011	177	.	.	.	.	.	.	.	.		.	.	.	.	.	.	.	.	.	V	.	.	.	.	.	V	G9	ND
236	E. rhusiopathiae	B1034	1b	SRR2085564	poultry	Belgium	2006	136	.	.	.	.	.	.	.	.	.	.	.	.	.	.	.	.	.	.	.	.	.	.	.	.	.	B1034	ND
237	E. rhusiopathiae	B1037	1b	SRR2085565	poultry	Belgium	2007	5	.	.	.	.	.	.	.	.	.	.	.	.	.	.	.	.	.	.	.	.	.	.	.	.	.	B1037	ND
238	E. rhusiopathiae	B1039	1b	SRR2085566	poultry	Belgium	2007	27	.	.	.	.	.	.	.	.	.	.	.	.	.	.	.	.	.	.	.	.	.	.	.	.	.	B1039	ND
239	E. rhusiopathiae	B1040	9	SRR2085567	poultry	Belgium	2007	162	.	.	.	.	.	.	.	.	.	.	.	.	.	.	.	.	.	.	.	.	.	.	.	.	.	B1040	ND
240	E. rhusiopathiae	B1119	5	SRR2085569	poultry	Belgium	2008	43	.	.	.	.	.	.	.	.	.	.	.	.	.	.	.	.	.	.	.	.	.	.	.	.	.	B1119	ND
241	E. rhusiopathiae	B1266	5	SRR2085570	poultry	Belgium	2008	8	.	.	.	.	.	.	.	.	.	.	.	.	.	.	.	.	.	.	.	.	.	.	.	.	.	B1266	ND
242	E. rhusiopathiae	B2411	1b	SRR2085571	poultry	Belgium	2008	5	.	.	.	.	.	.	.	.	.	.	.	.	.	.	.	.	.	.	.	.	.	.	.	.	.	B2411	ND
243	E. rhusiopathiae	G10	17	SRR2085591	poultry	Canada	2012	173	.	.	.	.	.	.	.	.	.	.	.	.	.	.	.	.	.	.	.	.	.	.	.	.	.	G10	ND
244	E. rhusiopathiae	G11	1b	SRR2085592	poultry	Canada	2012	5	.	.	.	.	.	.	.	.	.	.	.	.	.	.	.	.	.	.	.	.	.	.	.	.	V	G11	ND
245	E. rhusiopathiae	G5	6	SRR2085594	poultry	Canada	2011	192	.	.	.	.	.	.	.	.	.	.	.	.	.	.	.	.	.	.	.	.	.	.	.	.	.	G5	ND
246	E. rhusiopathiae	G7	9	SRR2085595	poultry	Canada	2011	183	.	.	.	.	.	.	.	.	.	.	.	.	.	.	.	.	.	.	.	.	.	.	.	.	.	G7	ND
247	E. rhusiopathiae	G8	5	SRR2085596	poultry	Canada	2011	187	.	.	.	.	.	.	.	.	.	.	.	.	.	.	.	.	.	.	.	.	.	.	.	.	.	G8	ND
248	E. rhusiopathiae	20767	1b	SRR2085509	albatross	USA	2006	-	.	.	.	.	.	.	.	.	.	.	.	.	.	.	.	.	.	.	.	.	.	.	.	.	.	20767	ND
249	E. rhusiopathiae	23636	5	SRR2085516	pelican	USA	2011	184	.	.	.	.	.	.	.	.	.	.	.	.	.	.	.	.	.	.	.	.	.	.	.	.	.	23636	ND
250	E. rhusiopathiae	24066	5	SRR2085517	cormorant	USA	2012	-	.	.	.	.	.	.	.	.	.	.	.	.	.	.	.	.	.	.	.	.	.	.	.	.	.	24066	ND
251	E. rhusiopathiae	Tuzok s.6	6	SRR11123328	bustard	ND	1970	208	.	.	.	.	.	.	.	.	.	.	.	.	.	.	.	.	.	.	.	.	.	.	.	.	.	Tuzok s.6	ND
252	E. rhusiopathiae	Tanzania	16	SRR11123336	parrot	Hungary	1973	195	.	.	.	.	.	.	.	.	.	.	.	.	.	.	.	.	.	.	.	.	.	.	.	.	.	Tanzania	ND
253	E. rhusiopathiae	Eagle	5	SRR2085582	eagle	Canada	2013	182	.	.	.	.	.	.	.	.	.	.	.	.	.	.	.	.	.	.	.	.	.	.	.	.	.	Eagle	ND
254	E. rhusiopathiae	21412	2	SRR2085511	moorhen	USA	2010	159	.	.	.	.	.	.	.	.	.	.	.	.	.	.	.	.	.	.	.	.	.	.	.	.	.	21412	ND
255	E. rhusiopathiae	23157	1b	SRR2085514	coot (łyska)	USA	2010	39	.	.	.	.	.	.	.	.	.	.	.	.	.	.	.	.	.	.	.	.	.	.	.	.	.	23157	ND
256	E. rhusiopathiae	174	1b	ERR3932950	wild boar	Italy	2018	4		.	.	.	.	.	.	.	.	.	.	.	.	.	.	.	.	.	.	V	.	.	V	.	.	174	[55] Söderlund et al. 2020
257	E. rhusiopathiae	175	1b	ERR3932951	wild boar	Italy	2018	4		.	.	.	.	.	.	.	.	.	.	.	.	.	.	.	.	.	.	V	.	.	V	.	.	175	0
258	E. rhusiopathiae	17MIK0642311	1b	ERR3932995	wild boar	Italy	2017	4		.	.	.	.	.	.	.	.	.	.	.	.	.	.	.	.	.	.	V	.	.	V	.	.	17MIK0642311	0
259	E. rhusiopathiae	16BKT31008	2	ERR3932984	wild boar	Denmark	2016	4		.	.	.	.	.	.	.	.	.	.	.	.	.	.	.	.	.	.	V	.	.	V	.	.	16BKT31008	0
260	E. rhusiopathiae	swine20	2	ERR3678840	swine	UK	2013	32		.	.	.	.	.	.	.	.	.	.	.	.	.	.	.	.	.	.	V	.	.	V	.	.	swine20	[56] Forde et al. et al. 2020

## Sheet: Tab.S2
Table S2. List of 557 E. rhusiopathiae strains used to plot the MLST minimum spanning tree
Sample/strain	ST	Location	Host	Year of collection	Geographic_location
ERR3932898	2	SWEDEN	PIG	2001	Europe
erysip_89	4	WA	PIG	1999	Australia
ERR3932950	4	ITALY	WILD BOAR	2018	Europe
ERR3932951	4	ITALY	WILD BOAR	2018	Europe
ERR3932984	4	DENMARK	PIG	2016	Europe
ERR3932995	4	ITALY	PIG	2017	Europe
SRR2085525	4	CANADA	PIG	1997	North America
136	4	Poland	GOOSE	2020	Poland
451	4	Poland	DUCK	2021	Poland
23S00176-1/1023	4	Poland	GOOSE	2021	Poland
erysip_102	5	NSW	PIG	2006	Australia
erysip_140	5	VIC	PIG	2017	Australia
erysip_147	5	NSW	PIG	2017	Australia
erysip_19	5	NSW	PIG	1997	Australia
erysip_21	5	NSW	PIG	1998	Australia
erysip_61	5	NSW	PIG	1997	Australia
erysip_62	5	NSW	PIG	1997	Australia
erysip_63	5	NSW	PIG	1997	Australia
erysip_64	5	QLD	PIG	1997	Australia
erysip_69	5	NSW	PIG	1997	Australia
erysip_70	5	NSW	PIG	1997	Australia
erysip_71	5	NSW	PIG	1998	Australia
erysip_72	5	NSW	PIG	1989	Australia
erysip_73	5	NSW	PIG	1989	Australia
erysip_74	5	NSW	PIG	1998	Australia
erysip_75	5	NSW	PIG	1998	Australia
erysip_80	5	NSW	PIG	1998	Australia
erysip_83	5	NSW	PIG	1998	Australia
erysip_84	5	VIC	PIG		Australia
erysip_85	5	NSW	PIG	1998	Australia
ERR3932912	5	SWEDEN	PIG	2002	Europe
ERR3932919	5	SWEDEN	PIG	2002	Europe
SRR2085565	5	BELGIUM	POULTRY	2007	Europe
SRR2085571	5	BELGIUM	POULTRY	2008	Europe
SRR2085518	5	CANADA	PIG	1998	North America
SRR2085592	5	CANADA	POULTRY	2012	North America
DRR015947	5
erysip_22	5	VIC	PIG		Australia
erysip_26	5		VACCINE	2002
erysip_93	5		VACCINE	2000
ERR3932966	6	DENMARK	PIG	2010	Europe
ERR3678835	7	UK	PIG	1991	Europe
ERR3678853	7	UK	PIG	2002	Europe
ERR3678873	7	UK	PIG	2003	Europe
ERR3932900	7	SWEDEN	PIG	1999	Europe
ERR3932903	7	SWEDEN	PIG	1986	Europe
ERR3932906	7	SWEDEN	PIG	1985	Europe
ERR3932920	7	SWEDEN	PIG	1999	Europe
ERR3932928	7	ITALY	WILD BOAR	2018	Europe
ERR3932931	7	ITALY	WILD BOAR	2018	Europe
ERR3932970	7	SWEDEN	PIG	2013	Europe
ERR3932979	7	DENMARK	PIG	2016	Europe
ERR3932991	7	SWEDEN	PIG	2017	Europe
ERR3932994	7	SWEDEN	WILD BOAR	2017	Europe
ERR3933004	7	SWEDEN	WILD BOAR	2018	Europe
ERR3933021	7	SWEDEN	WILD BOAR	2018	Europe
ERR3933029	7	DENMARK	PIG	1985	Europe
ERR3933030	7	DENMARK	PIG	1985	Europe
ERR3933033	7	DENMARK	PIG	1985	Europe
erysip_1	7	HUNGARY	PIG	1981	Europe
SRR11123337	7	HUNGARY	PIG	1971	Europe
SRR2085639	7	USA	SQUID	2001	North America
ERR3678839	8	UK	PIG	2004	Europe
ERR3678856	8	UK	PIG	1988	Europe
ERR3932938	8	ITALY	WILD BOAR	2018	Europe
ERR3932965	8	SWEDEN	PIG	2009	Europe
ERR3932968	8	SWEDEN	PIG	2010	Europe
ERR3932972	8	DENMARK	PIG	2016	Europe
ERR3932973	8	DENMARK	PIG	2016	Europe
ERR3932976	8	DENMARK	PIG	2016	Europe
ERR3932990	8	SWEDEN	WILD BOAR	2017	Europe
ERR3933002	8	ITALY	PIG	2017	Europe
ERR3933022	8	SWEDEN	WILD BOAR	2018	Europe
ERR3933032	8	DENMARK	PIG	1985	Europe
ERR3933036	8	DENMARK	PIG	1985	Europe
ERR3933038	8	DENMARK	PIG	1985	Europe
SRR2085570	8	BELGIUM	POULTRY	2008	Europe
ERR3678838	9	UK	PIG	2001	Europe
ERR3678866	9	UK	PIG	2006	Europe
ERR3678867	9	UK	PIG	1999	Europe
ERR3932911	9	SWEDEN	PIG	1998	Europe
ERR3932913	9	SWEDEN	PIG	2003	Europe
ERR3932914	9	SWEDEN	PIG	1986	Europe
ERR3932936	9	ITALY	WILD BOAR	2018	Europe
ERR3932937	9	ITALY	WILD BOAR	2018	Europe
ERR3932949	9	ITALY	WILD BOAR	2018	Europe
ERR3932960	9	ITALY	WILD BOAR	2018	Europe
ERR3932980	9	DENMARK	PIG	2016	Europe
ERR3933007	9	SWEDEN	WILD BOAR	2018	Europe
ERR3933018	9	SWEDEN	WILD BOAR	2018	Europe
erysip_53	9	GERMANY	FISH	1988	Europe
NCTC 8163	9	UNITED KINGDOM	PIG	1950	Europe
SRR2085521	9	BELGIUM	DOLPHIN	1987	Europe
21S01196	9	Netherlands	porpoise	2021	Poland
21S01200	9	Netherlands	porpoise	2021	Poland
21S01201	9	Netherlands	porpoise	2021	Poland
21S01202	9	Netherlands	porpoise	2021	Poland
21S01203	9	Netherlands	porpoise	2021	Poland
21S01204	9	Netherlands	porpoise	2021	Poland
21S01205	9	Netherlands	porpoise	2021	Poland
21S01206	9	Netherlands	porpoise	2021	Poland
21S01208	9	Netherlands	porpoise	2021	Poland
21S01209	9	Netherlands	porpoise	2021	Poland
21S01210	9	Netherlands	porpoise	2021	Poland
21S01212	9	Netherlands	porpoise	2021	Poland
21S01213	9	Netherlands	porpoise	2021	Poland
ATCC 19414	9		HOMO SAPIENS
ERR3678872	12	UK	PIG	2011	Europe
ERR3932969	12	SWEDEN	PIG	2010	Europe
ERR3678875	19	UK	PIG		Europe
SRR11123317	19
ERR3933011	23	SWEDEN	WILD BOAR	2018	Europe
ERR3932981	26	DENMARK	PIG	2016	Europe
SRR2085566	27	BELGIUM	POULTRY	2007	Europe
SRR2085589	27	CANADA	CARIBOU	2013	North America
ERR3678840	32	UK	PIG	2013	Europe
23S00173-1/584	32	Poland	GOOSE		Poland
ERR3933016	36	SWEDEN	WILD BOAR	2018	Europe
erysip_92	39	QLD	PIG	2000	Australia
ERR3678845	39	UK	PIG	2003	Europe
SRR2085514	39	USA	COOT	2010	North America
SRR2085601	41	UNITED KINGDOM	MISSING	1958	Europe
erysip_37	41			1981
ERR3932902	42	SWEDEN	PIG	1986	Europe
ERR3678843	43	UK	PIG	2012	Europe
SRR2085569	43	BELGIUM	POULTRY	2008	Europe
SRR2085572	43	BELGIUM	PIG	2012	Europe
ERR3678848	44	UK	PIG	1994	Europe
ERR3932908	44	SWEDEN	PIG	1987	Europe
ERR3932967	44	DENMARK	PIG	2010	Europe
ERR3933010	44	SWEDEN	WILD BOAR	2018	Europe
ERR3933037	44	DENMARK	PIG	1985	Europe
ERR3933035	46	DENMARK	PIG	1985	Europe
erysip_29	47	QLD	PIG	2010	Australia
erysip_31	47	VIC	PIG	2011	Australia
erysip_33	47	NSW	PIG	2012	Australia
DRR035501	48	JAPAN			Asia
G4T10	48	CHINA	PIG	2013	Asia
GXBY-1	48	CHINA	PIG	2012	Asia
ML101	48	CHINA	WILD BOAR	2010	Asia
SE38	48	CHINA	PIG	2013	Asia
WH13013	48	CHINA	PIG	2013	Asia
ZJ	48	CHINA	PIG	2016	Asia
ERR3678857	48	UK	PIG	2006	Europe
ERR3932899	48	SWEDEN	PIG	1998	Europe
ERR3932916	48	SWEDEN	PIG	1985	Europe
ERR3932917	48	SWEDEN	PIG	1985	Europe
ERR3932974	48	DENMARK	PIG	2016	Europe
ERR3932977	48	DENMARK	PIG	2016	Europe
ERR3932982	48	DENMARK	PIG	2016	Europe
ERR3932983	48	DENMARK	PIG	2016	Europe
ERR3932997	48	ITALY	PIG	2017	Europe
erysip_36	48			1981
Fujisawa	48
SRR11123318	48
SRR11123340	49		PIG	1958
SRR2085623	49		PIG	1980
ERR3678847	54	UK	PIG	1993	Europe
ERR3932975	54	DENMARK	PIG	2016	Europe
SRR11123316	55		PIG	1958
ERR3933014	63	SWEDEN	WILD BOAR	2018	Europe
ERR3933013	64	SWEDEN	WILD BOAR	2018	Europe
ERR3932910	71	SWEDEN	PIG	1985	Europe
ERR3932915	71	SWEDEN	PIG	1984	Europe
erysip_141	72	QLD	PIG	2017	Australia
erysip_56	73		PIG
erysip_57	73		PIG
erysip_58	73		PIG
erysip_152	74	QLD	PIG	2017	Australia
erysip_95	74	NSW	PIG	2000	Australia
erysip_118	75	VIC	PIG	2017	Australia
erysip_119	75	VIC	PIG	2017	Australia
erysip_120	75	VIC	PIG	2017	Australia
erysip_122	75	VIC	PIG	2017	Australia
erysip_123	75	VIC	PIG	2017	Australia
erysip_124	75	VIC	PIG	2017	Australia
erysip_138	75	NSW	PIG	2017	Australia
erysip_145	75	NSW	PIG	2017	Australia
erysip_146	75	NSW	PIG	2017	Australia
erysip_28	75	NSW	PIG	2010	Australia
erysip_34	75	NSW	PIG	2013	Australia
erysip_87	75	NSW	PIG	1999	Australia
erysip_139	76	NSW	PIG	2017	Australia
erysip_142	76	NSW	PIG	2017	Australia
erysip_148	76	NSW	PIG	2017	Australia
erysip_150	76	NSW	PIG	2017	Australia
erysip_151	76	QLD	PIG	2017	Australia
erysip_153	76	NSW	PIG	2017	Australia
erysip_154	76	NSW	PIG	2017	Australia
erysip_155	76	NSW	PIG	2017	Australia
erysip_156	76	NSW	PIG	2017	Australia
erysip_157	76	NSW	PIG	2017	Australia
erysip_158	76	NSW	PIG	2017	Australia
erysip_160	76	NSW	PIG	2017	Australia
erysip_166	76	NSW	PIG	2017	Australia
erysip_167	76	NSW	PIG	2017	Australia
erysip_168	76	NSW	PIG	2017	Australia
erysip_175	76	NSW	PIG	2017	Australia
erysip_20	76	NSW	PIG	1997	Australia
erysip_50	76	NSW	PIG	1983	Australia
erysip_65	76	NSW	PIG	1997	Australia
erysip_68	76	NSW	PIG	1997	Australia
erysip_81	76	NSW	PIG	1998	Australia
erysip_90	76	NSW	PIG	1999	Australia
erysip_91	76	SA	PIG	1999	Australia
erysip_94	76	NSW	PIG	2000	Australia
erysip_96	76	NSW	PIG	2001	Australia
erysip_97	76	VIC	PIG	2001	Australia
erysip_9	77	NSW	PIG	1983	Australia
erysip_66	78	VIC	PIG	1997	Australia
SRR2085600	78	HUNGARY	FISH	1962	Europe
SRR11123313	78		FISH	1962
erysip_27	79	NSW	PIG	2008	Australia
erysip_143	80	NSW	PIG	2017	Australia
erysip_176	80	NSW	PIG	2017	Australia
erysip_54	80	NSW	PIG	1988	Australia
erysip_76	80	NSW	PIG	1998	Australia
erysip_5	81	NSW	PIG	1982	Australia
erysip_125	82	VIC	PIG	2017	Australia
erysip_126	82	VIC	PIG	2017	Australia
erysip_114	83	NSW	PIG	2017	Australia
erysip_115	83	NSW	PIG	2017	Australia
erysip_44	84	USA	PIG	1982	North America
SRR11123335	84	USA	PIG	1971	North America
erysip_100	85	NSW	PIG	2005	Australia
erysip_12	85	NSW	PIG	1984	Australia
erysip_18	85	NSW	PIG	1994	Australia
erysip_4	85	NSW	PIG	1982	Australia
erysip_47	85	NSW	PIG		Australia
erysip_48	85	NSW	PIG		Australia
erysip_49	85	NSW	PIG	1983	Australia
erysip_17	86	NSW	PIG	1990	Australia
erysip_14	86		PIG	1987
erysip_40	87	NSW	PIG	1975	Australia
erysip_15	88	NSW	PIG	1987	Australia
erysip_42	88	HUNGARY	PIG	1982	Europe
erysip_43	89	NSW	PIG	1982	Australia
erysip_106	90	VIC	PIG	2017	Australia
erysip_107	90	VIC	PIG	2017	Australia
erysip_116	90	NSW	PIG	2017	Australia
erysip_117	90	NSW	PIG	2017	Australia
erysip_127	90	VIC	PIG	2017	Australia
erysip_13	90	NSW	PIG	1986	Australia
erysip_149	90	NSW	PIG	2017	Australia
erysip_177	90	VIC	PIG	2017	Australia
erysip_178	90	VIC	PIG	2017	Australia
erysip_179	90	VIC	PIG	2017	Australia
erysip_46	90	NSW	PIG	1983	Australia
erysip_86	90	NSW	PIG	1998	Australia
erysip_128	91	VIC	PIG	2017	Australia
erysip_105	92		VACCINE
erysip_23	92		VACCINE
erysip_24	92		VACCINE
erysip_88	92		VACCINE	1999
erysip_130	93	VIC	PIG	2017	Australia
erysip_131	93	VIC	PIG	2017	Australia
erysip_133	93	VIC	PIG	2017	Australia
erysip_134	93	VIC	PIG	2017	Australia
erysip_135	93	VIC	PIG	2017	Australia
erysip_136	93	VIC	PIG	2017	Australia
erysip_170	93	VIC	PIG	2017	Australia
erysip_171	93	VIC	PIG	2017	Australia
erysip_172	93	VIC	PIG	2017	Australia
erysip_173	93	VIC	PIG	2017	Australia
erysip_180	93	VIC	PIG	2017	Australia
erysip_10	94	NSW	PIG	1984	Australia
erysip_104	94	NSW	PIG	1990	Australia
erysip_11	94	NSW	PIG	1984	Australia
erysip_41	94	NSW	PIG	1982	Australia
erysip_51	94	NSW	PIG	1984	Australia
erysip_55	94	NSW	PIG	1989	Australia
erysip_38	95	NSW	PIG	1979	Australia
erysip_79	96	QLD	PIG	1998	Australia
erysip_159	97	VIC	PIG	2017	Australia
erysip_35	97	NSW	PIG	2016	Australia
erysip_144	98	NSW	PIG	2017	Australia
erysip_39	98	NSW	PIG	1981	Australia
erysip_45	98	NSW	PIG	1983	Australia
erysip_52	98	NSW	PIG	1985	Australia
erysip_78	98	NSW	PIG	1998	Australia
erysip_8	98	NSW	PIG	1983	Australia
erysip_77	98		PIG
erysip_101	99	NSW	PIG	2006	Australia
erysip_108	99	VIC	PIG	2017	Australia
erysip_109	99	VIC	PIG	2017	Australia
erysip_112	99	VIC	PIG	2017	Australia
erysip_113	99	VIC	PIG	2017	Australia
erysip_129	99	VIC	PIG	2017	Australia
erysip_132	99	VIC	PIG	2017	Australia
erysip_137	99	NSW	PIG	2016	Australia
erysip_161	99	VIC	PIG	2017	Australia
erysip_162	99	VIC	PIG	2017	Australia
erysip_163	99	VIC	PIG	2017	Australia
erysip_164	99	VIC	PIG	2017	Australia
erysip_165	99	VIC	PIG	2017	Australia
erysip_169	99	VIC	PIG	2017	Australia
erysip_174	99	VIC	PIG	2017	Australia
erysip_30	99	SA	PIG	2010	Australia
erysip_67	99	WA	PIG	1997	Australia
erysip_99	99	NSW	PIG	2002	Australia
erysip_59	99		PIG
erysip_60	99		PIG
erysip_82	100	NSW	PIG	1998	Australia
erysip_32	101	VIC	PIG	2011	Australia
erysip_25	102	WA	PIG	2000	Australia
erysip_2	103	NSW	PIG	1969	Australia
erysip_103	104	NSW	PIG	2007	Australia
erysip_98	104	QLD	PIG	2002	Australia
erysip_121	105	VIC	PIG	2017	Australia
erysip_16	106	NSW	PIG	1987	Australia
erysip_7	107	ARGENTINA		1982	South America
SRR11123333	107	ARGENTINA			South America
SRR2085579	107	ARGENTINA	SHEEP DIP		South America
erysip_6	108	USA	PIG	1982	North America
SRR11123334	108	USA	PIG	1972	North America
erysip_3	109			1981
ERR3678871	112	UK	PIG	2005	Europe
SRR2085522	113	CANADA	PIG	1998	North America
SRR2085526	113	CANADA	PIG	1993	North America
SRR2085529	113	CANADA	PIG	1996	North America
95	113	Poland	GOOSE	2020	Poland
176	113	Poland	GOOSE	2020	Poland
489	113	Poland	GOOSE	2020	Poland
1092	113	Poland	GOOSE	2021	Poland
759W	113	Poland	GOOSE	2019	Poland
8S	113	Poland	PIG	2019	Poland
KC-Sb-R1	117	SOUTH KOREA	DOLPHIN	2018	Asia
NCTC 7999	118
VR-2	119	RUSSIA	VACCINE	2016	Europe
ERR3678852	120	UK	PIG	2009	Europe
ERR3678858	120	UK	PIG	2013	Europe
ERR3932947	120	ITALY	WILD BOAR	2018	Europe
ERR3932962	121	ITALY	WILD BOAR	2018	Europe
ERR3932963	122	ITALY	WILD BOAR	2018	Europe
ERR3932932	123	ITALY	WILD BOAR	2018	Europe
ERR3932955	123	ITALY	WILD BOAR	2018	Europe
ERR3933006	124	SWEDEN	WILD BOAR	2018	Europe
ERR3932941	125	ITALY	WILD BOAR	2018	Europe
ERR3678844	126	UK	PIG	2005	Europe
ERR3678855	126	UK	PIG	1994	Europe
ERR3932918	126	SWEDEN	PIG	1987	Europe
ERR3933003	126	ITALY	PIG	2017	Europe
SRR2085527	126	USA	BELUGA	1999	North America
ERR3932946	127	ITALY	WILD BOAR	2018	Europe
ERR3932926	128	ITALY	WILD BOAR	2018	Europe
SRR11123339	129		PIG	1970
ERR3933017	130	SWEDEN	WILD BOAR	2018	Europe
ERR3932942	131	ITALY	WILD BOAR	2018	Europe
ERR3932944	131	ITALY	WILD BOAR	2018	Europe
ERR3932958	131	ITALY	WILD BOAR	2018	Europe
SRR2085568	132	BELGIUM	POULTRY	2007	Europe
ERR3932971	133	DENMARK	PIG	2014	Europe
ERR3932905	134	SWEDEN	PIG	2001	Europe
ERR3932921	134	ITALY	WILD BOAR	2018	Europe
ERR3932930	134	ITALY	WILD BOAR	2018	Europe
ERR3678831	135	UK	PIG	1997	Europe
ERR3932901	135	SWEDEN	PIG	1986	Europe
ERR3932985	135	DENMARK	PIG	2016	Europe
SRR2085564	136	BELGIUM	POULTRY	2006	Europe
ERR3932989	137	SWEDEN	WILD BOAR	2017	Europe
ERR3933008	137	SWEDEN	WILD BOAR	2018	Europe
ERR3933025	137	SWEDEN	WILD BOAR	2018	Europe
ERR3933023	138	SWEDEN	WILD BOAR	2018	Europe
ERR3933028	138	SWEDEN	WILD BOAR	2018	Europe
ERR3932956	139	ITALY	WILD BOAR	2018	Europe
ERR3932897	140	SWEDEN	PIG	1983	Europe
ERR3933039	141	DENMARK	PIG	1985	Europe
ERR3932939	142	ITALY	WILD BOAR	2018	Europe
ERR3933009	142	SWEDEN	WILD BOAR	2018	Europe
ERR3932907	143	SWEDEN	PIG	1982	Europe
SRR2085523	143	BELGIUM	DOLPHIN	1990	Europe
SRR2085498	144	USA	DOLPHIN	2006	North America
ERR3932909	145	SWEDEN	PIG	1987	Europe
SRR2085583	146	SOUTH AFRICA	DOLPHIN	1999	Africa
ERR3932996	147	ITALY	PIG	2017	Europe
ERR3932952	148	ITALY	WILD BOAR	2018	Europe
SRR2085638	149	USA	FISH	2001	North America
SRR2085559	150	CANADA	MOOSE	2014	North America
ERR3933024	151	SWEDEN	WILD BOAR	2018	Europe
SRR2085624	152	JAPAN	FISH	1959	Asia
SRR2085587	153	CANADA	CARIBOU	2014	North America
SRR2085581	154	CANADA	CARIBOU	2014	North America
SRR2085598	154	CANADA	CARIBOU	2014	North America
ERR3932904	155	SWEDEN	PIG	1983	Europe
ERR3932934	156	ITALY	WILD BOAR	2018	Europe
ERR3933015	156	SWEDEN	WILD BOAR	2018	Europe
21S01197	156	Netherlands	porpoise	2021	Poland
21S01198	156	Netherlands	porpoise	2021	Poland
21S01199	156	Netherlands	porpoise	2021	Poland
21S01207	156	Netherlands	porpoise	2021	Poland
21S01211	156	Netherlands	porpoise	2021	Poland
ERR3933031	157	DENMARK	PIG	1985	Europe
SRR2085513	158	CANADA	CARIBOU	2014	North America
ERR3932943	159	ITALY	WILD BOAR	2018	Europe
SRR2085511	159	USA	MOORHEN	2010	North America
ERR3933012	160	SWEDEN	WILD BOAR	2018	Europe
SRR2085580	161	CANADA	CARIBOU	2014	North America
ERR3932922	162	ITALY	WILD BOAR	2018	Europe
ERR3932925	162	ITALY	WILD BOAR	2018	Europe
ERR3932935	162	ITALY	WILD BOAR	2018	Europe
ERR3932954	162	ITALY	WILD BOAR	2018	Europe
ERR3932957	162	ITALY	WILD BOAR	2018	Europe
SRR2085567	162	BELGIUM	POULTRY	2007	Europe
SRR2085520	163	CANADA	PIG	1994	North America
SRR2085510	164	USA	DUCK	2009	North America
SRR2085576	165	BELGIUM	PIG	2009	Europe
SRR11123332	166		PIG
SRR11123314	167		GODWIT	1970
SRR11123338	168		PIG	1970
SRR2085588	169	CANADA	CARIBOU	2013	North America
SRR2085627	169	CANADA	CARIBOU	2014	North America
SRR2085634	169	CANADA	CARIBOU	2013	North America
SRR2085544	170	USA	MUSKOX	2011	North America
SRR2085553	171	USA	MUSKOX	2012	North America
SRR2085543	172	USA	MUSKOX	2012	North America
SRR2085591	173	CANADA	POULTRY	2012	North America
ERR3932923	174	ITALY	WILD BOAR	2018	Europe
SRR2085499	175	CANADA	MUSKOX	2012	North America
SRR2085500	175	CANADA	MUSKOX	2012	North America
SRR2085501	175	CANADA	MUSKOX	2012	North America
SRR2085502	175	CANADA	MUSKOX	2012	North America
SRR2085503	175	CANADA	MUSKOX	2012	North America
SRR2085504	175	CANADA	MUSKOX	2012	North America
SRR2085505	175	CANADA	MUSKOX	2012	North America
SRR2085507	175	CANADA	MUSKOX	2012	North America
SRR2085508	175	CANADA	MUSKOX	2012	North America
SRR2085530	175	CANADA	MUSKOX	2012	North America
SRR2085531	175	CANADA	MUSKOX	2012	North America
SRR2085532	175	CANADA	MUSKOX	2012	North America
SRR2085533	175	CANADA	MUSKOX	2012	North America
SRR2085534	175	CANADA	MUSKOX	2012	North America
SRR2085535	175	CANADA	MUSKOX	2012	North America
SRR2085536	175	CANADA	MUSKOX	2012	North America
SRR2085537	175	CANADA	MUSKOX	2012	North America
SRR2085538	175	CANADA	MUSKOX	2012	North America
SRR2085539	175	CANADA	MUSKOX	2012	North America
SRR2085541	175	CANADA	MUSKOX	2012	North America
SRR2085542	175	CANADA	MUSKOX	2012	North America
SRR2085554	175	CANADA	MUSKOX	2013	North America
SRR2085602	175	CANADA	MUSKOX	2010	North America
SRR2085605	175	CANADA	MUSKOX	2010	North America
SRR2085606	175	CANADA	MUSKOX	2010	North America
SRR2085608	175	CANADA	MUSKOX	2010	North America
SRR2085609	175	CANADA	MUSKOX	2010	North America
SRR2085610	175	CANADA	MUSKOX	2010	North America
SRR2085611	175	CANADA	MUSKOX	2010	North America
SRR2085613	175	CANADA	MUSKOX	2011	North America
SRR2085614	175	CANADA	MUSKOX	2011	North America
SRR2085615	175	CANADA	MUSKOX	2011	North America
SRR2085616	175	CANADA	MUSKOX	2011	North America
SRR2085617	175	CANADA	MUSKOX	2011	North America
SRR2085618	175	CANADA	MUSKOX	2011	North America
SRR2085619	175	CANADA	MUSKOX	2011	North America
SRR2085620	175	CANADA	MUSKOX	2011	North America
SRR2085621	175	CANADA	MUSKOX	2011	North America
SRR2085640	175	CANADA	MUSKOX	2011	North America
SRR2085641	175	CANADA	MUSKOX	2011	North America
ERR3932924	176	ITALY	WILD BOAR	2018	Europe
SRR2085597	177	CANADA	POULTRY	2011	North America
ERR3932933	178	ITALY	WILD BOAR	2018	Europe
ERR3932940	178	ITALY	WILD BOAR	2018	Europe
SRR2085584	179	CANADA	CARIBOU	2013	North America
SRR2085586	179	CANADA	CARIBOU	2013	North America
SRR2085547	180	USA	MUSKOX	2012	North America
SRR2085548	180	USA	MUSKOX	2012	North America
SRR2085549	180	USA	MUSKOX	2012	North America
SRR2085550	180	USA	MUSKOX	2012	North America
SRR2085551	180	USA	MUSKOX	2012	North America
SRR2085552	180	USA	MUSKOX	2012	North America
SRR2085632	180	CANADA	CARIBOU	2013	North America
SRR2085635	180	CANADA	CARIBOU	2013	North America
SRR2085636	180	CANADA	CARIBOU	2013	North America
SRR2085512	181	CANADA	CARIBOU	2014	North America
SRR2085585	181	CANADA	CARIBOU	2013	North America
SRR2085582	182	CANADA	EAGLE	2013	North America
SRR2085595	183	CANADA	POULTRY	2011	North America
SRR2085516	184	USA	PELICAN	2011	North America
SRR2085563	185	CANADA	MOOSE	2014	North America
SRR2085612	186	CANADA	MUSKOX	2010	North America
SRR2085562	187	CANADA	MOOSE	2014	North America
SRR2085596	187	CANADA	POULTRY	2011	North America
SRR2085628	188	CANADA	CARIBOU	2013	North America
ERR3933000	189	ITALY	PIG	2017	Europe
SRR2085524	189	CANADA	PIG	1998	North America
ERR3932998	190	ITALY	PIG	2017	Europe
ERR3932999	190	ITALY	PIG	2017	Europe
ERR3933001	190	ITALY	PIG	2017	Europe
SRR2085573	190	BELGIUM	PIG	2012	Europe
SRR2085575	190	BELGIUM	PIG	2008	Europe
SRR2085577	190	BELGIUM	PIG	2013	Europe
SRR2085578	190	BELGIUM	PIG	2011	Europe
SRR2085637	191	CANADA	CARIBOU	2013	North America
SRR2085594	192	CANADA	POULTRY	2011	North America
SRR2085629	193	CANADA	CARIBOU	2013	North America
SRR2085593	194	CANADA	PIG	2011	North America
SRR11123336	195	HUNGARY	PARROT	1973	Europe
SRR2085545	196	USA	MUSKOX	2011	North America
SRR2085558	197	CANADA	MOOSE	2014	North America
SRR2085630	198	CANADA	CARIBOU	2013	North America
ERR3933020	199	SWEDEN	WILD BOAR	2018	Europe
ERR3933027	200	SWEDEN	WILD BOAR	2018	Europe
ERR3932929	201	ITALY	WILD BOAR	2018	Europe
ERR3932948	201	ITALY	WILD BOAR	2018	Europe
ERR3932953	202	ITALY	WILD BOAR	2018	Europe
ERR3932959	202	ITALY	WILD BOAR	2018	Europe
ERR3932961	202	ITALY	WILD BOAR	2018	Europe
ERR3932927	203	ITALY	WILD BOAR	2018	Europe
SRR11123312	204		PIG	1964
ERR3932945	205	ITALY	WILD BOAR	2018	Europe
SRR2085515	206	USA	WOLF	2010	North America
ERR3932992	207	SWEDEN	PIG	2017	Europe
ERR3932993	207	SWEDEN	PIG	2017	Europe
SRR11123328	208		BUSTARD	1970
SRR2085519	209	USA	DOLPHIN	1995	North America
ERR3932988	210	SWEDEN	PIG	2017	Europe
ERR3932987	211	SWEDEN	PIG	2017	Europe
SRR2085528	212	USA	BELUGA	2000	North America
ERR3933005	213	SWEDEN	WILD BOAR	2018	Europe
SRR2085590	214	AUSTRALIA	DOLPHIN	1997	Australia
ERR3933019	215	SWEDEN	WILD BOAR	2018	Europe
ERR3933026	216	SWEDEN	WILD BOAR	2018	Europe
ERR3932986	217	SWEDEN	PIG	2017	Europe
SRR2085633	218	CANADA	CARIBOU	2013	North America
ERR3678833	219	UK	PIG	1990	Europe
SRR2085546	219	USA	MUSKOX	2011	North America
SRR2085555	220	CANADA	MOOSE	2014	North America
SRR2085556	220	CANADA	MOOSE	2014	North America
SRR2085557	220	CANADA	MOOSE	2014	North America
SRR2085560	220	CANADA	MOOSE	2014	North America
SRR2085561	220	CANADA	MOOSE	2014	North America
ERR3678830	221	UK	PIG	2012	Europe
ERR3678832	222	UK	PIG	2008	Europe
ERR3678834	223	UK	PIG	1987	Europe
ERR3678836	224	UK	PIG	2013	Europe
ERR3678837	225	UK	PIG	1995	Europe
ERR3678841	226	UK	PIG	2012	Europe
ERR3678842	227	UK	PIG	1995	Europe
ERR3678846	228	UK	PIG	2014	Europe
ERR3678849	229	UK	PIG	2014	Europe
ERR3678850	230	UK	PIG	2009	Europe
ERR3678851	231	UK	PIG	1989	Europe
ERR3678854	232	UK	PIG	2002	Europe
ERR3678859	233	UK	PIG	2013	Europe
ERR3678862	233	UK	PIG	1990	Europe
ERR3678864	233	UK	PIG	1993	Europe
ERR3678860	234	UK	PIG	2014	Europe
ERR3678861	235	UK	PIG	2010	Europe
ERR3678863	236	UK	PIG	1996	Europe
ERR3678865	237	UK	PIG	1992	Europe
ERR3678868	238	UK	PIG	2013	Europe
ERR3678869	239	UK	PIG	2013	Europe
ERR3678870	240	UK	PIG	2014	Europe
ERR3678874	241	UK	PIG	2013	Europe
1012	242	Poland	GOOSE		Poland
267	243	Poland	GOOSE		Poland
10DISL	244	USA	DOLPHIN	2020	North America
PV7573	245	ITALY	HUMAN	2024	Europe

## Sheet: Tab.S3
			Table S3. Primers used for serotyping of E. rhusiopathiae strains
		Serotype	Sequence of primers (5' to 3')	Annealing temp. [°C]	Size of PCR product [bp]	Reference
	Multiplex I	1a	1a-F: CTCCTAACGCTTTAGCACGC	60	356	[38]
			1a-R: TGA TCC TTT GCC ACT AAT GC
		1b	1b-F: CGAAAGCATCCCTGTAATCAGTTGC		1357
			1b-R: TGCCTGTAAAACCTGATCGTCTAAATC
		2	2F: CCACGTCTTCCCACACTACAAAAAAGTAAATTC		541
			2R: TCATCCTAATGCATATCATTATGTGCATATGAA
		5	5F: GCACGTTTCCAAATATTGTATCGAGTCT		194
			5R: GAAATAATGCCGATAGATGGAGCACC
	Multiplex II	6	6F: CAAGGCTTGCGCGTTTGGAC	60	573	[2]
			6R: TTCATGGCATGGTGGTGGCG
		8	8F: AGCAATAAGATTGTAGATTAGCCAA		474
			8R: TACCTTCCATCTAGGATAATGAAGG
		9	9F: AGTTCCTGCAGAAACGCCTT		1370
			9R: TGCGTTACTGGGATAATGGG
		15	15F: ACTTAGCTTCGTCGCGTTAATGGC		834
			15R: TCCTGTTCCGAATGAGCATGTTCAC
		21	21F: TGTCTGTTAATGCTATCAACGG		325
			21R: ATTGTTTATGCAGGGAATTTAGG
	Multiplex III	4	4F: TCATCTTTGCTGGAACACCAACGTA	60	311	[2]
			4R: TGTGGGKATTGGAAATTACTTCGGG
		12	12F: GCTTGACGTACTCAAGGTTACGAGT		453
			12R: TGATCAAGTTCGTTTAATTGAACCA
		17	17F: ATACGGCTTTAGCAGGGCCA		640
			17R: GTCGATGGGAGTTAACGCTG
		19	19F: ATTCGTATTAGCCTCTGCAAATCCG		796
			19R: TTCCAGCAAAATTTCCATCTTGGCG
		23	23F: CCAATCTAGCATAGGATGGGAG		1082
			23R: ACATTCTTAGCCCAGGACCAGG
	Multiplex IV	10/11 b	10/11F: TCCGCAAGGAAACCACCGTT	60	293	[2]
			10/11R: GTTGCAGTAGCATTTCCAGTGTT
		16	16F: ACCATAGGTGATGCTTCAAAATCAGAACA		1055
			16R: TGGGTTGTTCAAACTCACAACACAA

## Sheet: Tab.S4
	Table S4. Primers used for detection of antimicrobial resistance genes and int-Tn gene in E. rhusiopathiae strains
	Target gene	Primer sequence (5’®3’)	Amplicon size (bp)	Annealing T (°C)	Reference
	lsaE	F: GGAAGAAACGGACGCGGTAA	687	57.3 multiplex	This study
		R: CGCTTTTGCAGCCTTATGTCC
	spw	F: GGCCTCTTGAAGTTACGGTCA	489		This study
		R: GTTCAGCCACCTCAGATTCCA
	tetM	F: GTGGACAAAGGTACAACGAG	406		Malhotra-Kumar et al. 2005 [57]
		R: CGGTAAAGTTCGTCACACAC
	aph(3’)-IIIa	F: ATCGAGCTGTATGCGGAGTG	343		This study
		R: GGACGCAGAAGGCAATGTCA
	ant(6)-Ia	F: TAAAGGATTGTGCCGCAAAGAG	289		This study
		R: AAACCCCAGTAGTTCTGCTAC
	erm47	F: GAAAGGGCTAAAGAGGTAATTGCT	248		This study
		R: GCAAACCCTAATTCCACTATTAAGT
	ermB	F: GGTTTTTGAAAGCCGTGCGT	203		This study
		R: CTGTGGTATGGCGGGTAAGT
	sat4	F: TGAAAGCAGGGCACCTGAAA	154		This study
		R: TCATCCTCTTCGTCTTGGTAGC
	lnuB	F: ACCAAAGGAGAAGGTGACCAAT	107		This study
		R: GGAGCTACGTCAAACAACCAG
	int-Tn	F: TCAGACGCTAAAGAATGGGCT	771		This study
		R: ATCGAATGTTGCATGTGCGT
	tetK	F: GATCAATTGTAGCTTTAGGTGAAGG	155	60 multiplex	Malhotra-Kumar et al. 2005 [57]
		R: TTTTGTTGATTTACCAGGTACCATT
	tetL	F: TGGTGGAATGATAGCCCATT	229
		R: CAGGAATGACAGCACGCTAA
	tetO	F: AACTTAGGCATTCTGGCTCAC	515
		R: TCCCACTGTTCCATATCGTCA
	ermA	F: CCCGAAAAATACGCAAAATTTCAT	590
		R: CCCTGTTTACCCATTTATAAACG
	mefA/E	F: CAATATGGGCAGGGCAAG	317
		R: AAGCTGTTCCAATGCTACGC
	aac(6’)-Ie-aph(2”)-Ia	F: CAGAGCCTTGGGAAGATGAAG	348	56 multiplex	Vakulenko et al. 2003 [58]
		R: CCTCGTGTAATTCATGTTCTGGC
	ant(4’)-Ia	F: CAAACTGCTAAATCGGTAGAAGCC	294
		R: GGAAAGTTGACCAGACATTACGAACT
	aph(2”)-Ib	F: CTTGGACGCTGAGATATATGAGCAC	867
		R: GTTTGTAGCAATTCAGAAACACCCTT
	aph(2”)-Ic	F: CCACAATGATAATGACTCAGTTCCC	444
		R: CCACAGCTTCCGATAGCAAGAG
	aph(2”)-Id	F: GTGGTTTTTACAGGAATGCCATC	641
		R: CCCTCTTCATACCAATCCATATAACC
	ant(9)-Ia	F: GGTTCAGCAGTAAATGGTGGT	476	55	Kobayashi et al. 2001 [59]
		R: TGCCACATTCGAGCTAGGGTT
	gyrA	F: TCGTCTCCTATGCCATGTCG	613	56	Dec et al. 2023 [9]
		R: AGTAAAAGTGCCCCTGTTGGA
	parC	F: CATTGTTGGTGAACGGTTTGGT	694	56	This study
		R: TGCCTTAGCACGGACTACAA

## Sheet: Tab.S5
	Table S5. Primers used for detection of ICEs-specific and phage-specific genes in E. rhusiopathiae strains
	Target gene or locus tag	Gene product	Primer sequence (5’®3’)	Amplicon size (bp)	Annealing T (°C)	Reference
	PT085_03915 & lsaE/PT085_03910 of strain EMAI_141 – GB: JAQTAO010000004.1	Recombinase family protein (phage integrase) & resistance gene lsaE	F: ACCGAACCGTAAAAGAAGATGA	1357	56	This study
			R: GGACCTTTGTCTGCTCACC
	SER90K_52 of phage phi1605 - GB: MF172979.1 & PT085_03915 of strain EMAI_141 – GB: JAQTAO010000004.1 & Javan630_0024 of phage Javan630 – GB: MK448997	Phage minor tail protein	F: TGGAGCGAGAGTTAAGTAGC	1240	55	This study
			R: ACCAAACCTTGCACAATCG
	Javan630_0033 of phage Javan630 – GB: MK448997 & PT085_04030 of strain EMAI_141 – GB: JAQTAO010000004.1	Phage major capsid protein	F: ATGCGTAATAAACGCAAAAAGC	1171	55	This study
			R: TGCTGAAGAACCTTGATTGCT
	mobL (in ICEEr1012) – ENA: ERR12736637	MobL relaxase involved in bacterial conjugation	F: CCTGGAGAACCCAGAAGCG	927	56	This study
			R: CCCGCAAAGTTAAGGGGAAC
	virB4 Er0106_023 in ICEEr0106 – GB: MG812141.1 & virB4 in ICEEr1023 – ENA: ERR12736637	VirB4 protein of type IV secretion system (T4SS) (conjugal transfer)	F: CAGTTGGCATTGGAAGAAGATAGA	238/240	57	This study
			R1 (ICEEr0106-specific): TCTTTTTAAGTCCGTTATTGCCCT
			R2 (ICEEr1023-specific): TGATTTCTTTAATCCGTTATTTCCC
	int-Tn in ICEEr0106 – GB: MG812141.1 & in ICEEr1023 –ENA: ERR12736637	Transposase from transposon Tn916	F: TCAGACGCTAAAGAATGGGCT	771	57	This study
			R: ATCGAATGTTGCATGTGCGT

## Sheet: Tab.S6
	Table S6. Primers for amplification of E. rhusiopathiae housekeeping genes used in MLST analysis
	Target gene	Primer sequence (5’®3’)	Amplicon size (bp)	Allele size MLST (bp)	Annealing T (°C)	Reference
	gpsA	F: AGTTATGATGTGGGGACG	671	540	55	Janßen et al. 2015 [21]
		R: TAGCTGTAACGACGAGATCG
	recA	F: GCACTTGGAATTGGCGGA	765	640	56	This study
		R: CGCTTCACGACCTTGTCC
	purA	F: ATGAGGAAGCGCGTATGG	729	611	55	This study
		R: AACGCATwGATTGTTGCCC
	pta	F: AGCAGCTGATGGACTGTG	684	544	55	This study
		R: CGTGCATTACCTGCAACA
	prsA	F: ACAAGTTCACCAGTAAGTG	763	575	54	Janßen et al. 2015 [21]
		R: AGAGTGTACTTACAGGAGT
	galK	R: TATTCCTAATGGAGCGGG	685	554	55	Janßen et al. 2015 [21]
		F: AATCGCAATCGCACATCC
	ldhA	F: AACGGATATGAAGCTGTTGCC	648	531	56	Janßen et al. 2015 [21]
		R: AAGAACATCCAGTCCAACAGC
